# Supplementary material for: Comparative microRNAs profile of Schistosoma japonicum male worms derived from single-sex and bisexual infections: Implications of the multifunctional role of microRNA
Source: Parasitol Res. 2025 Apr 24;124(4):43. doi: 10.1007/s00436-025-08489-x (PMC12021732; doi:10.1007/s00436-025-08489-x)
Supplement: Supplementary file 4 — Supplementary file4 (XLSX 47 KB) [file 436_2025_8489_MOESM4_ESM.xlsx]

## Sheet: General information
Comparative microRNAs profile of Schistosoma japonicum male worms derived from single-sex and bisexual infections: Implications of the multifunction role of microRNA
Haoran Zhong1, Danlin Zhu1, Bowen Dong1, Luobin Wu1,2 Ke Lu1, Zhiqiang Fu1, Jinming Liu1, Guiquan Guan3,4, Yamei Jin1,*
1 National Reference Laboratory for Animal Schistosomiasis, Key Laboratory of Animal Parasitology of Ministry of Agriculture and Rural Affairs, Shanghai Veterinary Research Institute, Chinese Academy of Agricultural Sciences, Shanghai, P.R. China
2 College of Life Sciences, Shanghai Normal University, Shanghai, P.R. China
3 State Key Laboratory for Animal Disease Control and Prevention, College of Veterinary Medicine, Lanzhou University, Lanzhou Veterinary Research Institute, Chinese Academy of Agricultural Sciences, Lanzhou, Gansu, China
4 Key Laboratory of Veterinary Parasitology of Gansu Province, Gansu Province Research Center for Basic Disciplines of Pathogen Biology, Lanzhou, Gansu, China
* Correspondence: yameijin@shvri.ac.cn

## Sheet: miRNA_target_prediction
Table S3. Potential target genes of DEMs identified by miRanda.
Transcript_id	query_id	Gene_id	Symbol	Tot_Score	Tot_Energy	Max_Score	Max_Energy	Strand	Len1	Len2	Positions
Sjc_0005904	sja-miR-125b	Sjc_0005904	Sjc_0005904	162	-30.07	162	-30.07	392	22	2740	217
Sjc_0007002	sja-miR-125b	Sjc_0007002	Sjc_0007002	158	-30.1	158	-30.1	15188	22	4153	179
Sjc_0005904	sja-miR-125b	Sjc_0005904	Sjc_0005904	162	-30.07	162	-30.07	19763	22	2847	324
Sjc_0000271	sja-miR-8185	Sjc_0000271	Sjc_0000271	118	-30.21	118	-30.21	71043	21	1643	371
Sjc_0003845	sja-miR-8185	Sjc_0003845	Sjc_0003845	161	-30.18	161	-30.18	71603	21	4682	2325
Sjc_0000271	sja-miR-8185	Sjc_0000271	Sjc_0000271	118	-30.21	118	-30.21	75065	21	2020	371
Sjc_0000271	sja-miR-8185	Sjc_0000271	Sjc_0000271	118	-30.21	118	-30.21	88290	21	2254	371
Sjc_0003174	sja-miR-3488	Sjc_0003174	Sjc_0003174	157	-31.42	157	-31.42	91291	20	4551	3824
Sjc_0003174	sja-miR-3488	Sjc_0003174	Sjc_0003174	157	-31.42	157	-31.42	91559	20	2918	1743
Sjc_0003174	sja-miR-3488	Sjc_0003174	Sjc_0003174	157	-31.42	157	-31.42	99218	20	4610	3883
Sjc_0003174	sja-miR-3488	Sjc_0003174	Sjc_0003174	157	-31.42	157	-31.42	100133	20	4565	3838
Sjc_0003174	sja-miR-3488	Sjc_0003174	Sjc_0003174	157	-31.42	157	-31.42	100288	20	2044	1317
Sjc_0003174	sja-miR-3488	Sjc_0003174	Sjc_0003174	157	-31.42	157	-31.42	106613	20	4569	3842
Sjc_0003174	sja-miR-3488	Sjc_0003174	Sjc_0003174	157	-31.42	157	-31.42	107007	20	1888	1161
Sjc_0003174	sja-miR-3488	Sjc_0003174	Sjc_0003174	157	-31.42	157	-31.42	107733	20	990	844
Sjc_0003174	sja-miR-3488	Sjc_0003174	Sjc_0003174	157	-31.42	157	-31.42	108852	20	4475	3748
Sjc_0003174	sja-miR-3488	Sjc_0003174	Sjc_0003174	157	-31.42	157	-31.42	110609	20	4633	3906
Sjc_0003174	sja-miR-3488	Sjc_0003174	Sjc_0003174	157	-31.42	157	-31.42	111186	20	4520	3793
Sjc_0003174	sja-miR-3488	Sjc_0003174	Sjc_0003174	157	-31.42	157	-31.42	111602	20	1915	1188
Sjc_0003174	sja-miR-3488	Sjc_0003174	Sjc_0003174	157	-31.42	157	-31.42	113287	20	1825	1098
Sjc_0003174	sja-miR-3488	Sjc_0003174	Sjc_0003174	157	-31.42	157	-31.42	116461	20	3205	3059
Sjc_0003174	sja-miR-3488	Sjc_0003174	Sjc_0003174	157	-31.42	157	-31.42	117190	20	2375	1648
Sjc_0003174	sja-miR-3488	Sjc_0003174	Sjc_0003174	157	-31.42	157	-31.42	118457	20	4506	3779
Sjc_0003174	sja-miR-3488	Sjc_0003174	Sjc_0003174	157	-31.42	157	-31.42	119866	20	1960	1233
Sjc_0003295	sja-miR-3491	Sjc_0003295	Sjc_0003295	162	-30.03	162	-30.03	156766	20	13454	12092
Sjc_0006916	sja-miR-2c-5p	Sjc_0006916	Sjc_0006916	151	-31.84	151	-31.84	190368	22	1598	1101
Sjc_0006916	sja-miR-2c-5p	Sjc_0006916	Sjc_0006916	151	-31.84	151	-31.84	201542	22	2059	1101
Sjc_0006916	sja-miR-2c-5p	Sjc_0006916	Sjc_0006916	151	-31.84	151	-31.84	202035	22	2143	1185
Sjc_0000662	sja-miR-2c-5p	Sjc_0000662	Sjc_0000662	160	-30.23	160	-30.23	202425	22	4832	1272
Sjc_0006916	sja-miR-2c-5p	Sjc_0006916	Sjc_0006916	151	-31.84	151	-31.84	203245	22	3123	1185
Sjc_0002722	sja-miR-2c-5p	Sjc_0002722	Sjc_0002722	116	-32.6	116	-32.6	206659	22	4445	645
Sjc_0002984	sja-miR-2c-5p	Sjc_0002984	Sjc_0002984	156	-32.17	156	-32.17	208391	22	3967	1275
Sjc_0006916	sja-miR-2c-5p	Sjc_0006916	Sjc_0006916	151	-31.84	151	-31.84	208902	22	3529	1185
Sjc_0004093	sja-miR-10-5p	Sjc_0004093	Sjc_0004093	126	-30.38	126	-30.38	210632	22	2788	678
Sjc_0003840	sja-miR-10-5p	Sjc_0003840	Sjc_0003840	164	-31.31	164	-31.31	212514	22	1612	1079
Sjc_0000561	sja-miR-10-5p	Sjc_0000561	Sjc_0000561	150	-30.21	150	-30.21	213120	22	4628	2747
Sjc_0003194	sja-miR-10-5p	Sjc_0003194	Sjc_0003194	119	-31.08	119	-31.08	213832	22	7938	6290
Sjc_0003840	sja-miR-10-5p	Sjc_0003840	Sjc_0003840	164	-31.31	164	-31.31	213922	22	1539	1006
Sjc_0004093	sja-miR-10-5p	Sjc_0004093	Sjc_0004093	126	-30.38	126	-30.38	215317	22	3721	792
Sjc_0003194	sja-miR-10-5p	Sjc_0003194	Sjc_0003194	119	-31.08	119	-31.08	215452	22	7877	6229
Sjc_0004093	sja-miR-10-5p	Sjc_0004093	Sjc_0004093	126	-30.38	126	-30.38	215679	22	2519	849
Sjc_0004093	sja-miR-10-5p	Sjc_0004093	Sjc_0004093	126	-30.38	126	-30.38	216607	22	2959	849
Sjc_0004093	sja-miR-10-5p	Sjc_0004093	Sjc_0004093	126	-30.38	126	-30.38	219463	22	2902	792
Sjc_0004093	sja-miR-10-5p	Sjc_0004093	Sjc_0004093	126	-30.38	126	-30.38	221127	22	2462	792
Sjc_0005219	sja-miR-10-5p	Sjc_0005219	Sjc_0005219	127	-32.83	127	-32.83	221941	22	482	22
Sjc_0005282	sja-miR-10-5p	Sjc_0005282	Sjc_0005282	115	-31.8	115	-31.8	227482	22	2759	1977
Sjc_0004093	sja-miR-10-5p	Sjc_0004093	Sjc_0004093	126	-30.38	126	-30.38	228880	22	2719	849
Sjc_0004093	sja-miR-10-5p	Sjc_0004093	Sjc_0004093	126	-30.38	126	-30.38	237207	22	2716	849
Sjc_0004093	sja-miR-10-5p	Sjc_0004093	Sjc_0004093	126	-30.38	126	-30.38	237218	22	5330	792
Sjc_0004093	sja-miR-10-5p	Sjc_0004093	Sjc_0004093	126	-30.38	126	-30.38	239739	22	5487	949
Sjc_0004416	sja-miR-124-5p	Sjc_0004416	Sjc_0004416	165	-33.54	165	-33.54	240337	25	5201	3853
Sjc_0008912	sja-miR-124-5p	Sjc_0008912	Sjc_0008912	134	-31.13	134	-31.13	240371	25	2380	838
Sjc_0004343	sja-miR-124-5p	Sjc_0004343	Sjc_0004343	150	-35.16	150	-35.16	240441	25	5007	57
Sjc_0008912	sja-miR-124-5p	Sjc_0008912	Sjc_0008912	134	-31.13	134	-31.13	241437	25	2782	1240
Sjc_0000808	sja-miR-124-5p	Sjc_0000808	Sjc_0000808	165	-31.39	165	-31.39	241580	25	6598	4234
Sjc_0003644	sja-miR-124-5p	Sjc_0003644	Sjc_0003644	107	-30.49	107	-30.49	242518	25	4641	3292
Sjc_0007942	sja-miR-124-5p	Sjc_0007942	Sjc_0007942	121	-30.99	121	-30.99	243307	25	5874	3288
Sjc_0008912	sja-miR-124-5p	Sjc_0008912	Sjc_0008912	134	-31.13	134	-31.13	243987	25	2306	764
Sjc_0004416	sja-miR-124-5p	Sjc_0004416	Sjc_0004416	165	-33.54	165	-33.54	243991	25	5381	4231
Sjc_0000427	sja-miR-124-5p	Sjc_0000427	Sjc_0000427	130	-30.29	130	-30.29	245051	25	8836	1297
Sjc_0004343	sja-miR-124-5p	Sjc_0004343	Sjc_0004343	150	-35.16	150	-35.16	245057	25	2921	138
Sjc_0004343	sja-miR-124-5p	Sjc_0004343	Sjc_0004343	150	-35.16	150	-35.16	245513	25	4960	57
Sjc_0004416	sja-miR-124-5p	Sjc_0004416	Sjc_0004416	165	-33.54	165	-33.54	245683	25	3797	2647
Sjc_0007942	sja-miR-124-5p	Sjc_0007942	Sjc_0007942	121	-30.99	121	-30.99	246059	25	5111	2525
Sjc_0008912	sja-miR-124-5p	Sjc_0008912	Sjc_0008912	134	-31.13	134	-31.13	246120	25	3179	764
Sjc_0008912	sja-miR-124-5p	Sjc_0008912	Sjc_0008912	134	-31.13	134	-31.13	247064	25	2740	1198
Sjc_0004416	sja-miR-124-5p	Sjc_0004416	Sjc_0004416	165	-33.54	165	-33.54	247190	25	6432	5282
Sjc_0005210	sja-miR-124-5p	Sjc_0005210	Sjc_0005210	116	-30.39	116	-30.39	248274	25	870	128
Sjc_0004416	sja-miR-124-5p	Sjc_0004416	Sjc_0004416	165	-33.54	165	-33.54	249706	25	3292	1944
Sjc_0004343	sja-miR-124-5p	Sjc_0004343	Sjc_0004343	150	-35.16	150	-35.16	251418	25	2665	57
Sjc_0004416	sja-miR-124-5p	Sjc_0004416	Sjc_0004416	165	-33.54	165	-33.54	251469	25	3574	2226
Sjc_0004343	sja-miR-124-5p	Sjc_0004343	Sjc_0004343	150	-35.16	150	-35.16	252284	25	1321	57
Sjc_0004416	sja-miR-124-5p	Sjc_0004416	Sjc_0004416	165	-33.54	165	-33.54	252778	25	3064	1914
Sjc_0005210	sja-miR-124-5p	Sjc_0005210	Sjc_0005210	116	-30.39	116	-30.39	253530	25	1311	116
Sjc_0003161	sja-miR-124-5p	Sjc_0003161	Sjc_0003161	133	-31.23	133	-31.23	253709	25	8844	4692
Sjc_0008207	sja-miR-124-5p	Sjc_0008207	Sjc_0008207	114	-34.58	114	-34.58	253822	25	1106	564
Sjc_0004416	sja-miR-124-5p	Sjc_0004416	Sjc_0004416	165	-33.54	165	-33.54	254180	25	3439	2091
Sjc_0001548	sja-miR-124-5p	Sjc_0001548	Sjc_0001548	84	-30.57	84	-30.57	255790	25	3896	3334
Sjc_0003939	sja-miR-124-5p	Sjc_0003939	Sjc_0003939	93	-30.69	93	-30.69	255929	25	3049	1732
Sjc_0004416	sja-miR-124-5p	Sjc_0004416	Sjc_0004416	165	-33.54	165	-33.54	257643	25	1528	378
Sjc_0004416	sja-miR-124-5p	Sjc_0004416	Sjc_0004416	165	-33.54	165	-33.54	257653	25	5041	2091
Sjc_0007942	sja-miR-124-5p	Sjc_0007942	Sjc_0007942	121	-30.99	121	-30.99	258344	25	5318	2732
Sjc_0007942	sja-miR-124-5p	Sjc_0007942	Sjc_0007942	121	-30.99	121	-30.99	259172	25	5885	2616
Sjc_0001922	sja-miR-124-5p	Sjc_0001922	Sjc_0001922	131	-30.06	131	-30.06	260056	25	8041	3126
Sjc_0004416	sja-miR-124-5p	Sjc_0004416	Sjc_0004416	165	-33.54	165	-33.54	261216	25	3118	1968
Sjc_0003161	sja-miR-124-5p	Sjc_0003161	Sjc_0003161	133	-31.23	133	-31.23	262475	25	8811	4659
Sjc_0003939	sja-miR-124-5p	Sjc_0003939	Sjc_0003939	93	-30.69	93	-30.69	262952	25	1553	236
Sjc_0008912	sja-miR-124-5p	Sjc_0008912	Sjc_0008912	134	-31.13	134	-31.13	263426	25	2887	1345
Sjc_0000808	sja-miR-124-5p	Sjc_0000808	Sjc_0000808	165	-31.39	165	-31.39	263750	25	11087	4151
Sjc_0000962	sja-miR-124-5p	Sjc_0000962	Sjc_0000962	102	-31.61	102	-31.61	263840	25	4348	2047
Sjc_0003161	sja-miR-124-5p	Sjc_0003161	Sjc_0003161	133	-31.23	133	-31.23	264891	25	8370	5010
Sjc_0004416	sja-miR-124-5p	Sjc_0004416	Sjc_0004416	165	-33.54	165	-33.54	265097	25	2956	1806
Sjc_0004416	sja-miR-124-5p	Sjc_0004416	Sjc_0004416	165	-33.54	165	-33.54	265351	25	3498	2150
Sjc_0004416	sja-miR-124-5p	Sjc_0004416	Sjc_0004416	165	-33.54	165	-33.54	265401	25	3525	2177
Sjc_0008207	sja-miR-124-5p	Sjc_0008207	Sjc_0008207	114	-34.58	114	-34.58	265596	25	1144	602
Sjc_0004416	sja-miR-124-5p	Sjc_0004416	Sjc_0004416	165	-33.54	165	-33.54	265947	25	2772	1806
Sjc_0008207	sja-miR-124-5p	Sjc_0008207	Sjc_0008207	114	-34.58	114	-34.58	266558	25	1322	780
Sjc_0004416	sja-miR-124-5p	Sjc_0004416	Sjc_0004416	165	-33.54	165	-33.54	267501	25	3534	2186
Sjc_0003939	sja-miR-124-5p	Sjc_0003939	Sjc_0003939	93	-30.69	93	-30.69	269309	25	2874	1557
Sjc_0006109	sja-miR-3497	Sjc_0006109	Sjc_0006109	158	-30.17	158	-30.17	302468	20	6427	2544
Sjc_0006109	sja-miR-3497	Sjc_0006109	Sjc_0006109	158	-30.17	158	-30.17	304279	20	6289	2544
Sjc_0007733	sja-miR-3497	Sjc_0007733	Sjc_0007733	167	-32.05	167	-32.05	312847	20	2226	1099
Sjc_0007733	sja-miR-3497	Sjc_0007733	Sjc_0007733	167	-32.05	167	-32.05	315024	20	2234	889
Sjc_0006233	sja-miR-3497	Sjc_0006233	Sjc_0006233	145	-30.26	145	-30.26	324567	20	7696	4986
Sjc_0000710	sja-miR-3497	Sjc_0000710	Sjc_0000710	149	-30.15	149	-30.15	329585	20	1760	1286
Sjc_0001239	sja-miR-3482-3p	Sjc_0001239	Sjc_0001239	182	-36.29	182	-36.29	361389	21	9321	6474
Sjc_0005589	sja-miR-3482-3p	Sjc_0005589	Sjc_0005589	160	-30.83	160	-30.83	361438	21	4316	1937
Sjc_0000110	sja-miR-3482-3p	Sjc_0000110	Sjc_0000110	155	-30.21	155	-30.21	361941	21	2299	551
Sjc_0004445	sja-miR-3482-3p	Sjc_0004445	Sjc_0004445	155	-30.8	155	-30.8	362960	21	3533	2858
Sjc_0000291	sja-miR-3482-3p	Sjc_0000291	Sjc_0000291	167	-31.57	167	-31.57	363543	21	2657	1521
Sjc_0004612	sja-miR-3482-3p	Sjc_0004612	Sjc_0004612	155	-30.99	155	-30.99	363647	21	2783	2675
Sjc_0004445	sja-miR-3482-3p	Sjc_0004445	Sjc_0004445	155	-30.8	155	-30.8	363928	21	2533	1858
Sjc_0004445	sja-miR-3482-3p	Sjc_0004445	Sjc_0004445	155	-30.8	155	-30.8	365190	21	4278	3603
Sjc_0000110	sja-miR-3482-3p	Sjc_0000110	Sjc_0000110	155	-30.21	155	-30.21	365359	21	5213	551
Sjc_0000110	sja-miR-3482-3p	Sjc_0000110	Sjc_0000110	155	-30.21	155	-30.21	365447	21	755	636
Sjc_0002345	sja-miR-3482-3p	Sjc_0002345	Sjc_0002345	155	-30.63	155	-30.63	366815	21	4777	3067
Sjc_0008547	sja-miR-3482-3p	Sjc_0008547	Sjc_0008547	139	-30.68	139	-30.68	368243	21	1584	640
Sjc_0005528	sja-miR-3482-3p	Sjc_0005528	Sjc_0005528	171	-37.02	171	-37.02	368637	21	4276	156
Sjc_0008547	sja-miR-3482-3p	Sjc_0008547	Sjc_0008547	139	-30.68	139	-30.68	370576	21	1382	640
Sjc_0001568	sja-miR-3482-3p	Sjc_0001568	Sjc_0001568	183	-30.14	183	-30.14	370853	21	6193	1545
Sjc_0000110	sja-miR-3482-3p	Sjc_0000110	Sjc_0000110	155	-30.21	155	-30.21	372419	21	2035	893
Sjc_0008547	sja-miR-3482-3p	Sjc_0008547	Sjc_0008547	139	-30.68	139	-30.68	373406	21	1462	640
Sjc_0005615	sja-miR-3482-3p	Sjc_0005615	Sjc_0005615	167	-35.05	167	-35.05	376363	21	5366	5016
Sjc_0004445	sja-miR-3482-3p	Sjc_0004445	Sjc_0004445	155	-30.8	155	-30.8	376477	21	2501	1826
Sjc_0004612	sja-miR-3482-3p	Sjc_0004612	Sjc_0004612	155	-30.99	155	-30.99	376731	21	3724	3616
Sjc_0008547	sja-miR-3482-3p	Sjc_0008547	Sjc_0008547	139	-30.68	139	-30.68	378713	21	1373	640
Sjc_0001678	sja-miR-3482-3p	Sjc_0001678	Sjc_0001678	183	-36.1	183	-36.1	382988	21	7639	5268
Sjc_0006847	sja-miR-3482-3p	Sjc_0006847	Sjc_0006847	167	-32.41	167	-32.41	383734	21	2104	1639
Sjc_0009474	sja-miR-3482-3p	Sjc_0009474	Sjc_0009474	179	-30.78	179	-30.78	384966	21	7891	3376
Sjc_0005589	sja-miR-3482-3p	Sjc_0005589	Sjc_0005589	160	-30.83	160	-30.83	385228	21	4282	1903
Sjc_0001568	sja-miR-3482-3p	Sjc_0001568	Sjc_0001568	183	-30.14	183	-30.14	388127	21	4305	29
Sjc_0007187	sja-miR-3482-5p	Sjc_0007187	Sjc_0007187	138	-30.02	138	-30.02	389937	25	3602	613
Sjc_0007187	sja-miR-3482-5p	Sjc_0007187	Sjc_0007187	138	-30.02	138	-30.02	390107	25	3471	518
Sjc_0007764	sja-miR-3482-5p	Sjc_0007764	Sjc_0007764	147	-30.71	147	-30.71	390240	25	5148	1004
Sjc_0005124	sja-miR-3482-5p	Sjc_0005124	Sjc_0005124	175	-32.77	175	-32.77	390252	25	3915	1802
Sjc_0001681	sja-miR-3482-5p	Sjc_0001681	Sjc_0001681	126	-33.12	126	-33.12	390676	25	4484	2679
Sjc_0007187	sja-miR-3482-5p	Sjc_0007187	Sjc_0007187	138	-30.02	138	-30.02	390702	25	3568	579
Sjc_0003151	sja-miR-3482-5p	Sjc_0003151	Sjc_0003151	146	-30.62	146	-30.62	390866	25	14553	1382
Sjc_0007674	sja-miR-3482-5p	Sjc_0007674	Sjc_0007674	147	-32.86	147	-32.86	391457	25	2788	2694
Sjc_0006033	sja-miR-3482-5p	Sjc_0006033	Sjc_0006033	167	-32.31	167	-32.31	391876	25	2580	1498
Sjc_0003175	sja-miR-3482-5p	Sjc_0003175	Sjc_0003175	105	-30.77	105	-30.77	391983	25	3124	275
Sjc_0005172	sja-miR-3482-5p	Sjc_0005172	Sjc_0005172	135	-30.03	135	-30.03	392002	25	5271	2791
Sjc_0007764	sja-miR-3482-5p	Sjc_0007764	Sjc_0007764	147	-30.71	147	-30.71	392646	25	4793	649
Sjc_0003151	sja-miR-3482-5p	Sjc_0003151	Sjc_0003151	146	-30.62	146	-30.62	392918	25	9656	1780
Sjc_0003151	sja-miR-3482-5p	Sjc_0003151	Sjc_0003151	146	-30.62	146	-30.62	393031	25	12125	1780
Sjc_0005927	sja-miR-3482-5p	Sjc_0005927	Sjc_0005927	168	-34.81	168	-34.81	393143	25	2082	1956
Sjc_0005172	sja-miR-3482-5p	Sjc_0005172	Sjc_0005172	135	-30.03	135	-30.03	393177	25	3882	1402
Sjc_0007942	sja-miR-3482-5p	Sjc_0007942	Sjc_0007942	161	-34.24	161	-34.24	393252	25	5874	5737
Sjc_0001416	sja-miR-3482-5p	Sjc_0001416	Sjc_0001416	159	-30.14	159	-30.14	393665	25	9317	8996
Sjc_0006033	sja-miR-3482-5p	Sjc_0006033	Sjc_0006033	167	-32.31	167	-32.31	393813	25	1999	1229
Sjc_0006033	sja-miR-3482-5p	Sjc_0006033	Sjc_0006033	167	-32.31	167	-32.31	393874	25	4194	721
Sjc_0003151	sja-miR-3482-5p	Sjc_0003151	Sjc_0003151	146	-30.62	146	-30.62	393931	25	13527	1382
Sjc_0003530	sja-miR-3482-5p	Sjc_0003530	Sjc_0003530	142	-32.22	142	-32.22	393959	25	4145	213
Sjc_0006033	sja-miR-3482-5p	Sjc_0006033	Sjc_0006033	167	-32.31	167	-32.31	394041	25	2139	721
Sjc_0005685	sja-miR-3482-5p	Sjc_0005685	Sjc_0005685	171	-42.61	171	-42.61	394273	25	4188	3277
Sjc_0003151	sja-miR-3482-5p	Sjc_0003151	Sjc_0003151	146	-30.62	146	-30.62	394375	25	11233	1780
Sjc_0003151	sja-miR-3482-5p	Sjc_0003151	Sjc_0003151	146	-30.62	146	-30.62	394400	25	13329	1382
Sjc_0003151	sja-miR-3482-5p	Sjc_0003151	Sjc_0003151	146	-30.62	146	-30.62	394817	25	11155	1702
Sjc_0008042	sja-miR-3482-5p	Sjc_0008042	Sjc_0008042	176	-33.09	176	-33.09	395215	25	1422	791
Sjc_0000158	sja-miR-3482-5p	Sjc_0000158	Sjc_0000158	159	-30.76	159	-30.76	395521	25	5436	5102
Sjc_0002595	sja-miR-3482-5p	Sjc_0002595	Sjc_0002595	159	-30.44	159	-30.44	395585	25	8981	8819
Sjc_0001681	sja-miR-3482-5p	Sjc_0001681	Sjc_0001681	126	-33.12	126	-33.12	395602	25	4988	3204
Sjc_0005063	sja-miR-3482-5p	Sjc_0005063	Sjc_0005063	133	-30.54	133	-30.54	395681	25	5766	5389
Sjc_0007942	sja-miR-3482-5p	Sjc_0007942	Sjc_0007942	161	-34.24	161	-34.24	396004	25	5111	4974
Sjc_0003151	sja-miR-3482-5p	Sjc_0003151	Sjc_0003151	146	-30.62	146	-30.62	396034	25	14837	1666
Sjc_0003433	sja-miR-3482-5p	Sjc_0003433	Sjc_0003433	153	-32.52	153	-32.52	396041	25	3338	2965
Sjc_0001416	sja-miR-3482-5p	Sjc_0001416	Sjc_0001416	159	-30.14	159	-30.14	396081	25	8026	7705
Sjc_0006033	sja-miR-3482-5p	Sjc_0006033	Sjc_0006033	167	-32.31	167	-32.31	396196	25	2480	1398
Sjc_0006957	sja-miR-3482-5p	Sjc_0006957	Sjc_0006957	153	-30.76	153	-30.76	396271	25	4798	2529
Sjc_0003151	sja-miR-3482-5p	Sjc_0003151	Sjc_0003151	146	-30.62	146	-30.62	396629	25	15517	1702
Sjc_0003150	sja-miR-3482-5p	Sjc_0003150	Sjc_0003150	154	-31.5	154	-31.5	396660	25	2239	626
Sjc_0005172	sja-miR-3482-5p	Sjc_0005172	Sjc_0005172	135	-30.03	135	-30.03	396699	25	3923	1443
Sjc_0003151	sja-miR-3482-5p	Sjc_0003151	Sjc_0003151	146	-30.62	146	-30.62	396753	25	14475	1304
Sjc_0000094	sja-miR-3482-5p	Sjc_0000094	Sjc_0000094	165	-34.26	165	-34.26	397072	25	3801	1945
Sjc_0000982	sja-miR-3482-5p	Sjc_0000982	Sjc_0000982	131	-32.68	131	-32.68	397335	25	5998	4899
Sjc_0007187	sja-miR-3482-5p	Sjc_0007187	Sjc_0007187	138	-30.02	138	-30.02	397455	25	3507	518
Sjc_0000950	sja-miR-3482-5p	Sjc_0000950	Sjc_0000950	171	-33.99	171	-33.99	397880	25	12192	5536
Sjc_0001291	sja-miR-3482-5p	Sjc_0001291	Sjc_0001291	117	-31.29	117	-31.29	398229	25	1249	11
Sjc_0006346	sja-miR-3482-5p	Sjc_0006346	Sjc_0006346	159	-31.08	159	-31.08	398244	25	2149	1633
Sjc_0003151	sja-miR-3482-5p	Sjc_0003151	Sjc_0003151	146	-30.62	146	-30.62	398364	25	14675	1702
Sjc_0000339	sja-miR-3482-5p	Sjc_0000339	Sjc_0000339	114	-31.97	114	-31.97	398407	25	3204	1293
Sjc_0007165	sja-miR-3482-5p	Sjc_0007165	Sjc_0007165	163	-34.11	163	-34.11	398410	25	6208	5369
Sjc_0003151	sja-miR-3482-5p	Sjc_0003151	Sjc_0003151	146	-30.62	146	-30.62	398413	25	15595	1780
Sjc_0006552	sja-miR-3482-5p	Sjc_0006552	Sjc_0006552	155	-31.58	155	-31.58	398651	25	2108	160
Sjc_0003530	sja-miR-3482-5p	Sjc_0003530	Sjc_0003530	142	-32.22	142	-32.22	398959	25	5409	213
Sjc_0006033	sja-miR-3482-5p	Sjc_0006033	Sjc_0006033	167	-32.31	167	-32.31	399137	25	2915	934
Sjc_0000155	sja-miR-3482-5p	Sjc_0000155	Sjc_0000155	137	-32.94	137	-32.94	399374	25	10572	3301
Sjc_0007187	sja-miR-3482-5p	Sjc_0007187	Sjc_0007187	138	-30.02	138	-30.02	399655	25	3104	518
Sjc_0007113	sja-miR-3482-5p	Sjc_0007113	Sjc_0007113	163	-30.94	163	-30.94	399785	25	2243	1269
Sjc_0001681	sja-miR-3482-5p	Sjc_0001681	Sjc_0001681	126	-33.12	126	-33.12	399889	25	4946	3162
Sjc_0002954	sja-miR-3482-5p	Sjc_0002954	Sjc_0002954	142	-32.35	142	-32.35	400069	25	6055	501
Sjc_0007165	sja-miR-3482-5p	Sjc_0007165	Sjc_0007165	163	-34.11	163	-34.11	400709	25	6388	5549
Sjc_0008375	sja-miR-3482-5p	Sjc_0008375	Sjc_0008375	161	-34.24	161	-34.24	401249	25	5404	5376
Sjc_0003151	sja-miR-3482-5p	Sjc_0003151	Sjc_0003151	146	-30.62	146	-30.62	401425	25	14753	1780
Sjc_0008279	sja-miR-3482-5p	Sjc_0008279	Sjc_0008279	164	-34.73	164	-34.73	401947	25	5458	16
Sjc_0005155	sja-miR-3482-5p	Sjc_0005155	Sjc_0005155	122	-31.69	122	-31.69	402129	25	2797	305
Sjc_0007146	sja-miR-3482-5p	Sjc_0007146	Sjc_0007146	175	-33.21	175	-33.21	402143	25	3257	653
Sjc_0005172	sja-miR-3482-5p	Sjc_0005172	Sjc_0005172	135	-30.03	135	-30.03	402172	25	3888	1408
Sjc_0002914	sja-miR-3482-5p	Sjc_0002914	Sjc_0002914	155	-30.55	155	-30.55	402181	25	7589	6073
Sjc_0003530	sja-miR-3482-5p	Sjc_0003530	Sjc_0003530	142	-32.22	142	-32.22	402238	25	5427	213
Sjc_0005927	sja-miR-3482-5p	Sjc_0005927	Sjc_0005927	168	-34.81	168	-34.81	402361	25	2212	2091
Sjc_0003151	sja-miR-3482-5p	Sjc_0003151	Sjc_0003151	146	-30.62	146	-30.62	402429	25	13449	1304
Sjc_0001681	sja-miR-3482-5p	Sjc_0001681	Sjc_0001681	126	-33.12	126	-33.12	402800	25	4250	2499
Sjc_0003151	sja-miR-3482-5p	Sjc_0003151	Sjc_0003151	146	-30.62	146	-30.62	403079	25	11353	1702
Sjc_0003530	sja-miR-3482-5p	Sjc_0003530	Sjc_0003530	142	-32.22	142	-32.22	403131	25	5389	213
Sjc_0002914	sja-miR-3482-5p	Sjc_0002914	Sjc_0002914	155	-30.55	155	-30.55	403763	25	4805	3289
Sjc_0001417	sja-miR-3482-5p	Sjc_0001417	Sjc_0001417	142	-31.27	142	-31.27	403852	25	1943	231
Sjc_0003151	sja-miR-3482-5p	Sjc_0003151	Sjc_0003151	146	-30.62	146	-30.62	403906	25	10955	1304
Sjc_0004635	sja-miR-3482-5p	Sjc_0004635	Sjc_0004635	179	-33.74	179	-33.74	404014	25	5118	4810
Sjc_0001796	sja-miR-3482-5p	Sjc_0001796	Sjc_0001796	166	-30.15	166	-30.15	405033	25	1607	877
Sjc_0005927	sja-miR-3482-5p	Sjc_0005927	Sjc_0005927	168	-34.81	168	-34.81	405158	25	2243	2122
Sjc_0006446	sja-miR-3482-5p	Sjc_0006446	Sjc_0006446	154	-30.1	154	-30.1	405750	25	5172	1390
Sjc_0001416	sja-miR-3482-5p	Sjc_0001416	Sjc_0001416	159	-30.14	159	-30.14	405754	25	7688	7367
Sjc_0008132	sja-miR-3482-5p	Sjc_0008132	Sjc_0008132	163	-35.68	163	-35.68	406050	25	2129	1846
Sjc_0004635	sja-miR-3482-5p	Sjc_0004635	Sjc_0004635	179	-33.74	179	-33.74	406113	25	2259	1951
Sjc_0004635	sja-miR-3482-5p	Sjc_0004635	Sjc_0004635	179	-33.74	179	-33.74	406293	25	1968	1660
Sjc_0007187	sja-miR-3482-5p	Sjc_0007187	Sjc_0007187	138	-30.02	138	-30.02	406427	25	3245	579
Sjc_0001416	sja-miR-3482-5p	Sjc_0001416	Sjc_0001416	159	-30.14	159	-30.14	406435	25	8491	8170
Sjc_0008076	sja-miR-3482-5p	Sjc_0008076	Sjc_0008076	135	-30.63	135	-30.63	406532	25	5949	4430
Sjc_0003530	sja-miR-3482-5p	Sjc_0003530	Sjc_0003530	142	-32.22	142	-32.22	406568	25	4127	213
Sjc_0006033	sja-miR-3482-5p	Sjc_0006033	Sjc_0006033	167	-32.31	167	-32.31	406735	25	1982	1212
Sjc_0005927	sja-miR-3482-5p	Sjc_0005927	Sjc_0005927	168	-34.81	168	-34.81	407014	25	2051	1925
Sjc_0003151	sja-miR-3482-5p	Sjc_0003151	Sjc_0003151	146	-30.62	146	-30.62	407020	25	13649	1702
Sjc_0004340	sja-miR-3482-5p	Sjc_0004340	Sjc_0004340	139	-30.6	139	-30.6	407268	25	11309	5281
Sjc_0003151	sja-miR-3482-5p	Sjc_0003151	Sjc_0003151	146	-30.62	146	-30.62	407377	25	13882	1737
Sjc_0007187	sja-miR-3482-5p	Sjc_0007187	Sjc_0007187	138	-30.02	138	-30.02	407417	25	3471	518
Sjc_0007942	sja-miR-3482-5p	Sjc_0007942	Sjc_0007942	161	-34.24	161	-34.24	408289	25	5318	5181
Sjc_0007402	sja-miR-3482-5p	Sjc_0007402	Sjc_0007402	155	-32.72	155	-32.72	408688	25	3977	51
Sjc_0002914	sja-miR-3482-5p	Sjc_0002914	Sjc_0002914	155	-30.55	155	-30.55	408896	25	4952	3436
Sjc_0007532	sja-miR-3482-5p	Sjc_0007532	Sjc_0007532	159	-34.94	159	-34.94	409103	25	8643	2350
Sjc_0007942	sja-miR-3482-5p	Sjc_0007942	Sjc_0007942	161	-34.24	161	-34.24	409117	25	5885	5065
Sjc_0004340	sja-miR-3482-5p	Sjc_0004340	Sjc_0004340	139	-30.6	139	-30.6	409154	25	10380	4352
Sjc_0007187	sja-miR-3482-5p	Sjc_0007187	Sjc_0007187	138	-30.02	138	-30.02	409235	25	3507	518
Sjc_0007187	sja-miR-3482-5p	Sjc_0007187	Sjc_0007187	138	-30.02	138	-30.02	409291	25	3245	579
Sjc_0006033	sja-miR-3482-5p	Sjc_0006033	Sjc_0006033	167	-32.31	167	-32.31	409295	25	1513	842
Sjc_0004635	sja-miR-3482-5p	Sjc_0004635	Sjc_0004635	179	-33.74	179	-33.74	409483	25	1926	1618
Sjc_0004598	sja-miR-3482-5p	Sjc_0004598	Sjc_0004598	117	-30.67	117	-30.67	409550	25	2358	1680
Sjc_0003530	sja-miR-3482-5p	Sjc_0003530	Sjc_0003530	142	-32.22	142	-32.22	409742	25	4289	213
Sjc_0007187	sja-miR-3482-5p	Sjc_0007187	Sjc_0007187	138	-30.02	138	-30.02	409907	25	2227	518
Sjc_0009445	sja-miR-3482-5p	Sjc_0009445	Sjc_0009445	175	-33.88	175	-33.88	409915	25	3008	1360
Sjc_0003199	sja-miR-3482-5p	Sjc_0003199	Sjc_0003199	154	-32.52	154	-32.52	410084	25	3928	1251
Sjc_0003433	sja-miR-3482-5p	Sjc_0003433	Sjc_0003433	153	-32.52	153	-32.52	410342	25	3655	3282
Sjc_0005927	sja-miR-3482-5p	Sjc_0005927	Sjc_0005927	168	-34.81	168	-34.81	410500	25	1880	1754
Sjc_0003151	sja-miR-3482-5p	Sjc_0003151	Sjc_0003151	146	-30.62	146	-30.62	410736	25	14873	1702
Sjc_0005927	sja-miR-3482-5p	Sjc_0005927	Sjc_0005927	168	-34.81	168	-34.81	410818	25	1748	1622
Sjc_0003151	sja-miR-3482-5p	Sjc_0003151	Sjc_0003151	146	-30.62	146	-30.62	410894	25	11997	1702
Sjc_0003151	sja-miR-3482-5p	Sjc_0003151	Sjc_0003151	146	-30.62	146	-30.62	411053	25	15397	1780
Sjc_0003175	sja-miR-3482-5p	Sjc_0003175	Sjc_0003175	105	-30.77	105	-30.77	411196	25	3156	275
Sjc_0001796	sja-miR-3482-5p	Sjc_0001796	Sjc_0001796	166	-30.15	166	-30.15	411488	25	1889	1159
Sjc_0002914	sja-miR-3482-5p	Sjc_0002914	Sjc_0002914	155	-30.55	155	-30.55	411505	25	5024	3508
Sjc_0009445	sja-miR-3482-5p	Sjc_0009445	Sjc_0009445	175	-33.88	175	-33.88	411684	25	3429	1360
Sjc_0000861	sja-miR-3482-5p	Sjc_0000861	Sjc_0000861	134	-30.02	134	-30.02	411699	25	2463	1498
Sjc_0003433	sja-miR-3482-5p	Sjc_0003433	Sjc_0003433	153	-32.52	153	-32.52	411811	25	3371	2998
Sjc_0005203	sja-miR-3482-5p	Sjc_0005203	Sjc_0005203	141	-33.51	141	-33.51	411896	25	14886	14200
Sjc_0001796	sja-miR-3482-5p	Sjc_0001796	Sjc_0001796	166	-30.15	166	-30.15	411916	25	1348	618
Sjc_0003151	sja-miR-3482-5p	Sjc_0003151	Sjc_0003151	146	-30.62	146	-30.62	412514	25	14951	1780
Sjc_0001898	sja-miR-3482-5p	Sjc_0001898	Sjc_0001898	175	-32.47	175	-32.47	412588	25	4640	260
Sjc_0005084	sja-miR-3482-5p	Sjc_0005084	Sjc_0005084	146	-30.27	146	-30.27	412646	25	10453	6465
Sjc_0002914	sja-miR-3482-5p	Sjc_0002914	Sjc_0002914	155	-30.55	155	-30.55	412676	25	5006	3490
Sjc_0003151	sja-miR-3482-5p	Sjc_0003151	Sjc_0003151	146	-30.62	146	-30.62	412719	25	11317	1666
Sjc_0000158	sja-miR-3482-5p	Sjc_0000158	Sjc_0000158	159	-30.76	159	-30.76	412752	25	4627	4293
Sjc_0007187	sja-miR-3482-5p	Sjc_0007187	Sjc_0007187	138	-30.02	138	-30.02	412881	25	3602	613
Sjc_0002124	sja-miR-3482-5p	Sjc_0002124	Sjc_0002124	175	-32.16	175	-32.16	412905	25	2395	1909
Sjc_0008042	sja-miR-3482-5p	Sjc_0008042	Sjc_0008042	176	-33.09	176	-33.09	412954	25	4485	791
Sjc_0008375	sja-miR-3482-5p	Sjc_0008375	Sjc_0008375	161	-34.24	161	-34.24	413226	25	5369	5341
Sjc_0003151	sja-miR-3482-5p	Sjc_0003151	Sjc_0003151	146	-30.62	146	-30.62	413302	25	11877	1780
Sjc_0006033	sja-miR-3482-5p	Sjc_0006033	Sjc_0006033	167	-32.31	167	-32.31	413601	25	2335	1253
Sjc_0003433	sja-miR-3482-5p	Sjc_0003433	Sjc_0003433	153	-32.52	153	-32.52	413629	25	3338	2965
Sjc_0007187	sja-miR-3482-5p	Sjc_0007187	Sjc_0007187	138	-30.02	138	-30.02	413663	25	3568	579
Sjc_0007187	sja-miR-3482-5p	Sjc_0007187	Sjc_0007187	138	-30.02	138	-30.02	413833	25	2275	518
Sjc_0008687	sja-miR-3482-5p	Sjc_0008687	Sjc_0008687	163	-34.87	163	-34.87	414083	25	3261	2659
Sjc_0001898	sja-miR-3482-5p	Sjc_0001898	Sjc_0001898	175	-32.47	175	-32.47	414340	25	5423	260
Sjc_0006093	sja-miR-3482-5p	Sjc_0006093	Sjc_0006093	148	-30.02	148	-30.02	414647	25	5841	1858
Sjc_0006093	sja-miR-3482-5p	Sjc_0006093	Sjc_0006093	148	-30.02	148	-30.02	414855	25	5896	1858
Sjc_0002595	sja-miR-3482-5p	Sjc_0002595	Sjc_0002595	159	-30.44	159	-30.44	415555	25	7300	7138
Sjc_0006093	sja-miR-3482-5p	Sjc_0006093	Sjc_0006093	148	-30.02	148	-30.02	415581	25	5798	1858
Sjc_0000950	sja-miR-3482-5p	Sjc_0000950	Sjc_0000950	171	-33.99	171	-33.99	415755	25	10251	5710
Sjc_0006033	sja-miR-3482-5p	Sjc_0006033	Sjc_0006033	167	-32.31	167	-32.31	416103	25	1612	842
Sjc_0003151	sja-miR-3482-5p	Sjc_0003151	Sjc_0003151	146	-30.62	146	-30.62	416107	25	11431	1780
Sjc_0006033	sja-miR-3482-5p	Sjc_0006033	Sjc_0006033	167	-32.31	167	-32.31	416194	25	2293	934
Sjc_0003433	sja-miR-3482-5p	Sjc_0003433	Sjc_0003433	153	-32.52	153	-32.52	416377	25	3377	3004
Sjc_0005615	sja-miR-3482-5p	Sjc_0005615	Sjc_0005615	170	-33.84	170	-33.84	417040	25	5223	4774
Sjc_0002914	sja-miR-3482-5p	Sjc_0002914	Sjc_0002914	155	-30.55	155	-30.55	417123	25	5041	3436
Sjc_0008228	sja-miR-3482-5p	Sjc_0008228	Sjc_0008228	151	-30.31	151	-30.31	417162	25	5624	2706
Sjc_0003151	sja-miR-3482-5p	Sjc_0003151	Sjc_0003151	146	-30.62	146	-30.62	417213	25	12075	1780
Sjc_0003150	sja-miR-3482-5p	Sjc_0003150	Sjc_0003150	154	-31.5	154	-31.5	417384	25	2208	595
Sjc_0007165	sja-miR-3482-5p	Sjc_0007165	Sjc_0007165	163	-34.11	163	-34.11	417387	25	5724	4885
Sjc_0004340	sja-miR-3482-5p	Sjc_0004340	Sjc_0004340	139	-30.6	139	-30.6	417534	25	9760	3732
Sjc_0003433	sja-miR-3482-5p	Sjc_0003433	Sjc_0003433	153	-32.52	153	-32.52	418139	25	3324	2951
Sjc_0007165	sja-miR-3482-5p	Sjc_0007165	Sjc_0007165	163	-34.11	163	-34.11	418325	25	4766	3927
Sjc_0006957	sja-miR-3482-5p	Sjc_0006957	Sjc_0006957	153	-30.76	153	-30.76	418366	25	4841	2529
Sjc_0006033	sja-miR-3482-5p	Sjc_0006033	Sjc_0006033	167	-32.31	167	-32.31	418467	25	1803	721
Sjc_0002954	sja-miR-3482-5p	Sjc_0002954	Sjc_0002954	142	-32.35	142	-32.35	418941	25	2508	215
Sjc_0006033	sja-miR-3482-5p	Sjc_0006033	Sjc_0006033	167	-32.31	167	-32.31	419206	25	1925	843
Sjc_0007604	sja-miR-3482-5p	Sjc_0007604	Sjc_0007604	146	-31.01	146	-31.01	419541	25	4269	2087
Sjc_0006033	sja-miR-3482-5p	Sjc_0006033	Sjc_0006033	167	-32.31	167	-32.31	419556	25	2583	1501
Sjc_0002694	sja-miR-124-3p	Sjc_0002694	Sjc_0002694	139	-31.64	139	-31.64	420934	21	7272	6490
Sjc_0002694	sja-miR-124-3p	Sjc_0002694	Sjc_0002694	139	-31.64	139	-31.64	422644	21	7049	6267
Sjc_0002694	sja-miR-124-3p	Sjc_0002694	Sjc_0002694	139	-31.64	139	-31.64	422741	21	7226	6444
Sjc_0002694	sja-miR-124-3p	Sjc_0002694	Sjc_0002694	139	-31.64	139	-31.64	427972	21	4706	3924
Sjc_0002694	sja-miR-124-3p	Sjc_0002694	Sjc_0002694	139	-31.64	139	-31.64	429491	21	1463	681
Sjc_0002694	sja-miR-124-3p	Sjc_0002694	Sjc_0002694	139	-31.64	139	-31.64	435019	21	7003	6221
Sjc_0002928	sja-miR-124-3p	Sjc_0002928	Sjc_0002928	159	-31.66	159	-31.66	438582	21	1232	1179
Sjc_0007577	sja-miR-124-3p	Sjc_0007577	Sjc_0007577	166	-30.88	166	-30.88	441716	21	222	28
Sjc_0005831	sja-miR-3492	Sjc_0005831	Sjc_0005831	187	-33.15	187	-33.15	451536	21	6374	3574
Sjc_0006410	sja-miR-3492	Sjc_0006410	Sjc_0006410	179	-39.44	179	-39.44	452670	21	3157	1424
Sjc_0004783	sja-miR-3492	Sjc_0004783	Sjc_0004783	175	-35.55	175	-35.55	452874	21	7571	5224
Sjc_0003822	sja-miR-3492	Sjc_0003822	Sjc_0003822	147	-30.91	147	-30.91	454064	21	7081	6926
Sjc_0001412	sja-miR-3492	Sjc_0001412	Sjc_0001412	195	-35.19	195	-35.19	454206	21	6212	3855
Sjc_0008891	sja-miR-3492	Sjc_0008891	Sjc_0008891	155	-32.06	155	-32.06	454310	21	8840	1950
Sjc_0003607	sja-miR-3492	Sjc_0003607	Sjc_0003607	151	-30.51	151	-30.51	454456	21	5634	4738
Sjc_0006748	sja-miR-3492	Sjc_0006748	Sjc_0006748	183	-33.79	183	-33.79	455365	21	10564	662
Sjc_0004783	sja-miR-3492	Sjc_0004783	Sjc_0004783	175	-35.55	175	-35.55	456581	21	7713	5366
Sjc_0000221	sja-miR-3492	Sjc_0000221	Sjc_0000221	166	-33.34	166	-33.34	457120	21	2100	726
Sjc_0004245	sja-miR-3492	Sjc_0004245	Sjc_0004245	150	-30.16	150	-30.16	457705	21	2324	1715
Sjc_0007165	sja-miR-3492	Sjc_0007165	Sjc_0007165	143	-31.12	143	-31.12	458388	21	6208	5679
Sjc_0001084	sja-miR-3492	Sjc_0001084	Sjc_0001084	147	-30.91	147	-30.91	458493	21	5589	3144
Sjc_0005272	sja-miR-3492	Sjc_0005272	Sjc_0005272	179	-30.65	179	-30.65	458990	21	9973	5537
Sjc_0007165	sja-miR-3492	Sjc_0007165	Sjc_0007165	143	-31.12	143	-31.12	460687	21	6388	5859
Sjc_0004980	sja-miR-3492	Sjc_0004980	Sjc_0004980	159	-31.5	159	-31.5	462362	21	2729	1644
Sjc_0004245	sja-miR-3492	Sjc_0004245	Sjc_0004245	150	-30.16	150	-30.16	462544	21	3538	1715
Sjc_0002723	sja-miR-3492	Sjc_0002723	Sjc_0002723	159	-32.49	159	-32.49	462794	21	2472	116
Sjc_0008891	sja-miR-3492	Sjc_0008891	Sjc_0008891	155	-32.06	155	-32.06	463540	21	10821	3931
Sjc_0005712	sja-miR-3492	Sjc_0005712	Sjc_0005712	195	-39.71	195	-39.71	463688	21	7199	7126
Sjc_0000964	sja-miR-3492	Sjc_0000964	Sjc_0000964	191	-39.37	191	-39.37	463771	21	8637	3597
Sjc_0004245	sja-miR-3492	Sjc_0004245	Sjc_0004245	150	-30.16	150	-30.16	464227	21	818	213
Sjc_0001133	sja-miR-3492	Sjc_0001133	Sjc_0001133	158	-32.74	158	-32.74	464773	21	7958	3336
Sjc_0007645	sja-miR-3492	Sjc_0007645	Sjc_0007645	195	-36.78	195	-36.78	465113	21	2532	2325
Sjc_0004568	sja-miR-3492	Sjc_0004568	Sjc_0004568	195	-39.71	195	-39.71	465373	21	2781	2752
Sjc_0007166	sja-miR-3492	Sjc_0007166	Sjc_0007166	195	-39.71	195	-39.71	465617	21	5545	3663
Sjc_0001518	sja-miR-3492	Sjc_0001518	Sjc_0001518	147	-30.91	147	-30.91	465734	21	5503	1428
Sjc_0004568	sja-miR-3492	Sjc_0004568	Sjc_0004568	195	-39.71	195	-39.71	466507	21	2560	2531
Sjc_0005890	sja-miR-3492	Sjc_0005890	Sjc_0005890	115	-30.19	115	-30.19	466783	21	6835	1783
Sjc_0005890	sja-miR-3492	Sjc_0005890	Sjc_0005890	115	-30.19	115	-30.19	468094	21	4841	1783
Sjc_0001732	sja-miR-3492	Sjc_0001732	Sjc_0001732	195	-39.71	195	-39.71	468151	21	4258	2497
Sjc_0006748	sja-miR-3492	Sjc_0006748	Sjc_0006748	183	-33.79	183	-33.79	468205	21	10613	662
Sjc_0005516	sja-miR-3492	Sjc_0005516	Sjc_0005516	163	-32.71	163	-32.71	468306	21	6520	2484
Sjc_0005144	sja-miR-3492	Sjc_0005144	Sjc_0005144	175	-35.84	175	-35.84	469560	21	4895	4877
Sjc_0000569	sja-miR-3492	Sjc_0000569	Sjc_0000569	163	-30.38	163	-30.38	470035	21	8981	4829
Sjc_0006748	sja-miR-3492	Sjc_0006748	Sjc_0006748	183	-33.79	183	-33.79	470636	21	9612	662
Sjc_0006346	sja-miR-3492	Sjc_0006346	Sjc_0006346	147	-33.71	147	-33.71	470928	21	838	644
Sjc_0003975	sja-miR-3492	Sjc_0003975	Sjc_0003975	147	-32.97	147	-32.97	471378	21	5601	5528
Sjc_0005712	sja-miR-3492	Sjc_0005712	Sjc_0005712	195	-39.71	195	-39.71	471460	21	3195	3122
Sjc_0002687	sja-miR-3492	Sjc_0002687	Sjc_0002687	183	-33.29	183	-33.29	471886	21	4990	368
Sjc_0004191	sja-miR-3492	Sjc_0004191	Sjc_0004191	155	-31.5	155	-31.5	473469	21	7103	5233
Sjc_0004783	sja-miR-3492	Sjc_0004783	Sjc_0004783	175	-35.55	175	-35.55	473583	21	7507	5160
Sjc_0008891	sja-miR-3492	Sjc_0008891	Sjc_0008891	155	-32.06	155	-32.06	474559	21	9496	4181
Sjc_0004245	sja-miR-3492	Sjc_0004245	Sjc_0004245	150	-30.16	150	-30.16	476509	21	2320	1715
Sjc_0001133	sja-miR-3492	Sjc_0001133	Sjc_0001133	158	-32.74	158	-32.74	476579	21	8021	3399
Sjc_0008026	sja-miR-3492	Sjc_0008026	Sjc_0008026	171	-33.19	171	-33.19	476616	21	11466	4701
Sjc_0007165	sja-miR-3492	Sjc_0007165	Sjc_0007165	143	-31.12	143	-31.12	477365	21	5724	5195
Sjc_0001084	sja-miR-3492	Sjc_0001084	Sjc_0001084	147	-30.91	147	-30.91	477463	21	5630	3144
Sjc_0007165	sja-miR-3492	Sjc_0007165	Sjc_0007165	143	-31.12	143	-31.12	478303	21	4766	4237
Sjc_0005563	sja-miR-3492	Sjc_0005563	Sjc_0005563	159	-30.53	159	-30.53	478854	21	3204	1752
Sjc_0004783	sja-miR-3492	Sjc_0004783	Sjc_0004783	175	-35.55	175	-35.55	479664	21	8479	6132
Sjc_0004826	sja-miR-3483-3p	Sjc_0004826	Sjc_0004826	151	-30.25	151	-30.25	480453	21	4568	1218
Sjc_0004595	sja-miR-3483-3p	Sjc_0004595	Sjc_0004595	123	-30.77	123	-30.77	480939	21	3069	1106
Sjc_0007434	sja-miR-3483-3p	Sjc_0007434	Sjc_0007434	139	-31.08	139	-31.08	481874	21	5503	1127
Sjc_0000459	sja-miR-3483-3p	Sjc_0000459	Sjc_0000459	159	-37.75	159	-37.75	482036	21	8255	1409
Sjc_0006459	sja-miR-3483-3p	Sjc_0006459	Sjc_0006459	135	-31.6	135	-31.6	482237	21	4757	2399
Sjc_0004355	sja-miR-3483-3p	Sjc_0004355	Sjc_0004355	143	-35.89	143	-35.89	482260	21	6205	2833
Sjc_0004593	sja-miR-3483-3p	Sjc_0004593	Sjc_0004593	107	-31.11	107	-31.11	482309	21	4113	1562
Sjc_0006665	sja-miR-3483-3p	Sjc_0006665	Sjc_0006665	187	-39.67	187	-39.67	482450	21	3896	2918
Sjc_0004593	sja-miR-3483-3p	Sjc_0004593	Sjc_0004593	107	-31.11	107	-31.11	482879	21	4599	2048
Sjc_0002073	sja-miR-3483-3p	Sjc_0002073	Sjc_0002073	154	-32.81	154	-32.81	483074	21	2434	589
Sjc_0003996	sja-miR-3483-3p	Sjc_0003996	Sjc_0003996	195	-42.92	195	-42.92	483253	21	2780	56
Sjc_0004348	sja-miR-3483-3p	Sjc_0004348	Sjc_0004348	143	-36.25	143	-36.25	483377	21	5225	3869
Sjc_0004595	sja-miR-3483-3p	Sjc_0004595	Sjc_0004595	123	-30.77	123	-30.77	484038	21	3114	1151
Sjc_0006665	sja-miR-3483-3p	Sjc_0006665	Sjc_0006665	187	-39.67	187	-39.67	484164	21	2295	1317
Sjc_0004590	sja-miR-3483-3p	Sjc_0004590	Sjc_0004590	123	-30.77	123	-30.77	484290	21	3486	1547
Sjc_0004588	sja-miR-3483-3p	Sjc_0004588	Sjc_0004588	107	-31.11	107	-31.11	484452	21	4741	1540
Sjc_0007796	sja-miR-3483-3p	Sjc_0007796	Sjc_0007796	159	-37.24	159	-37.24	485160	21	6491	4494
Sjc_0001279	sja-miR-3483-3p	Sjc_0001279	Sjc_0001279	151	-33.85	151	-33.85	486334	21	6663	187
Sjc_0004595	sja-miR-3483-3p	Sjc_0004595	Sjc_0004595	123	-30.77	123	-30.77	486384	21	3471	1508
Sjc_0005343	sja-miR-3483-3p	Sjc_0005343	Sjc_0005343	175	-39.7	175	-39.7	486713	21	3721	848
Sjc_0005014	sja-miR-3483-3p	Sjc_0005014	Sjc_0005014	167	-35.86	167	-35.86	487308	21	3038	1026
Sjc_0004355	sja-miR-3483-3p	Sjc_0004355	Sjc_0004355	143	-35.89	143	-35.89	487494	21	6255	2883
Sjc_0008030	sja-miR-3483-3p	Sjc_0008030	Sjc_0008030	144	-30.83	144	-30.83	487505	21	3172	1
Sjc_0003307	sja-miR-3483-3p	Sjc_0003307	Sjc_0003307	151	-35.3	151	-35.3	487889	21	7214	2289
Sjc_0004593	sja-miR-3483-3p	Sjc_0004593	Sjc_0004593	107	-31.11	107	-31.11	488190	21	4229	1678
Sjc_0003402	sja-miR-3483-3p	Sjc_0003402	Sjc_0003402	101	-30.26	101	-30.26	488269	21	10400	3833
Sjc_0004929	sja-miR-3483-3p	Sjc_0004929	Sjc_0004929	159	-36.85	159	-36.85	488728	21	5531	2789
Sjc_0004590	sja-miR-3483-3p	Sjc_0004590	Sjc_0004590	123	-30.77	123	-30.77	488779	21	3503	1564
Sjc_0007305	sja-miR-3483-3p	Sjc_0007305	Sjc_0007305	157	-30.42	157	-30.42	489309	21	5486	3430
Sjc_0005095	sja-miR-3483-3p	Sjc_0005095	Sjc_0005095	151	-33.12	151	-33.12	489466	21	5757	2029
Sjc_0001279	sja-miR-3483-3p	Sjc_0001279	Sjc_0001279	151	-33.85	151	-33.85	489745	21	6469	187
Sjc_0001279	sja-miR-3483-3p	Sjc_0001279	Sjc_0001279	151	-33.85	151	-33.85	489943	21	6181	187
Sjc_0008902	sja-miR-3483-3p	Sjc_0008902	Sjc_0008902	163	-34.39	163	-34.39	489959	21	1832	1609
Sjc_0008877	sja-miR-3483-3p	Sjc_0008877	Sjc_0008877	148	-30.01	148	-30.01	490483	21	870	729
Sjc_0004548	sja-miR-3483-3p	Sjc_0004548	Sjc_0004548	187	-38.29	187	-38.29	490658	21	7243	1965
Sjc_0004588	sja-miR-3483-3p	Sjc_0004588	Sjc_0004588	107	-31.11	107	-31.11	490713	21	5112	1911
Sjc_0008920	sja-miR-3483-3p	Sjc_0008920	Sjc_0008920	183	-37.1	183	-37.1	490780	21	3225	2327
Sjc_0008741	sja-miR-3483-3p	Sjc_0008741	Sjc_0008741	127	-31.68	127	-31.68	491863	21	1889	1008
Sjc_0006459	sja-miR-3483-3p	Sjc_0006459	Sjc_0006459	135	-31.6	135	-31.6	491869	21	4178	2399
Sjc_0009643	sja-miR-3483-3p	Sjc_0009643	Sjc_0009643	113	-30.13	113	-30.13	492179	21	1730	1097
Sjc_0005156	sja-miR-3483-3p	Sjc_0005156	Sjc_0005156	139	-31.84	139	-31.84	492332	21	6412	3517
Sjc_0004590	sja-miR-3483-3p	Sjc_0004590	Sjc_0004590	123	-30.77	123	-30.77	492459	21	3048	1109
Sjc_0004590	sja-miR-3483-3p	Sjc_0004590	Sjc_0004590	123	-30.77	123	-30.77	493073	21	3093	1154
Sjc_0006665	sja-miR-3483-3p	Sjc_0006665	Sjc_0006665	187	-39.67	187	-39.67	494495	21	1698	720
Sjc_0001991	sja-miR-3483-3p	Sjc_0001991	Sjc_0001991	163	-30.33	163	-30.33	495003	21	5200	1856
Sjc_0005095	sja-miR-3483-3p	Sjc_0005095	Sjc_0005095	151	-33.12	151	-33.12	495309	21	2114	1999
Sjc_0004826	sja-miR-3483-3p	Sjc_0004826	Sjc_0004826	151	-30.25	151	-30.25	495480	21	2516	1218
Sjc_0008132	sja-miR-3483-3p	Sjc_0008132	Sjc_0008132	113	-30.13	113	-30.13	496017	21	2129	1386
Sjc_0006665	sja-miR-3483-3p	Sjc_0006665	Sjc_0006665	187	-39.67	187	-39.67	496089	21	4361	1313
Sjc_0004355	sja-miR-3483-3p	Sjc_0004355	Sjc_0004355	143	-35.89	143	-35.89	496491	21	5395	2023
Sjc_0004593	sja-miR-3483-3p	Sjc_0004593	Sjc_0004593	107	-31.11	107	-31.11	496611	21	4643	2092
Sjc_0007240	sja-miR-3483-3p	Sjc_0007240	Sjc_0007240	195	-42.92	195	-42.92	496682	21	14934	14578
Sjc_0004966	sja-miR-3483-3p	Sjc_0004966	Sjc_0004966	179	-39.7	179	-39.7	496994	21	9255	6591
Sjc_0007144	sja-miR-3483-3p	Sjc_0007144	Sjc_0007144	179	-30.67	179	-30.67	497478	21	3437	2782
Sjc_0006665	sja-miR-3483-3p	Sjc_0006665	Sjc_0006665	187	-39.67	187	-39.67	497637	21	1719	741
Sjc_0003166	sja-miR-3483-3p	Sjc_0003166	Sjc_0003166	127	-30.82	127	-30.82	497775	21	12135	8232
Sjc_0004966	sja-miR-3483-3p	Sjc_0004966	Sjc_0004966	179	-39.7	179	-39.7	497854	21	8972	6308
Sjc_0005343	sja-miR-3483-3p	Sjc_0005343	Sjc_0005343	175	-39.7	175	-39.7	497875	21	3975	848
Sjc_0004588	sja-miR-3483-3p	Sjc_0004588	Sjc_0004588	107	-31.11	107	-31.11	498166	21	4701	1500
Sjc_0005350	sja-miR-3483-3p	Sjc_0005350	Sjc_0005350	191	-42.17	191	-42.17	498318	21	2678	2173
Sjc_0007183	sja-miR-3483-3p	Sjc_0007183	Sjc_0007183	163	-32.69	163	-32.69	498412	21	2700	104
Sjc_0008920	sja-miR-3483-3p	Sjc_0008920	Sjc_0008920	183	-37.1	183	-37.1	498451	21	3191	2293
Sjc_0005311	sja-miR-3483-3p	Sjc_0005311	Sjc_0005311	155	-30.13	155	-30.13	498483	21	7196	5274
Sjc_0004489	sja-miR-3483-3p	Sjc_0004489	Sjc_0004489	127	-31.07	127	-31.07	498936	21	4137	2491
Sjc_0005343	sja-miR-3483-3p	Sjc_0005343	Sjc_0005343	175	-39.7	175	-39.7	499116	21	3761	848
Sjc_0009217	sja-miR-3483-3p	Sjc_0009217	Sjc_0009217	155	-35.51	155	-35.51	499295	21	710	498
Sjc_0004595	sja-miR-3483-3p	Sjc_0004595	Sjc_0004595	123	-30.77	123	-30.77	499297	21	3132	1169
Sjc_0000167	sja-miR-3483-3p	Sjc_0000167	Sjc_0000167	183	-34.61	183	-34.61	499310	21	6388	3848
Sjc_0004856	sja-miR-3483-3p	Sjc_0004856	Sjc_0004856	167	-33.32	167	-33.32	499313	21	4229	2897
Sjc_0004588	sja-miR-3483-3p	Sjc_0004588	Sjc_0004588	107	-31.11	107	-31.11	499440	21	5036	1835
Sjc_0005156	sja-miR-3483-3p	Sjc_0005156	Sjc_0005156	139	-31.84	139	-31.84	499586	21	7215	4320
Sjc_0004595	sja-miR-3483-3p	Sjc_0004595	Sjc_0004595	123	-30.77	123	-30.77	499758	21	3507	1544
Sjc_0006665	sja-miR-3483-3p	Sjc_0006665	Sjc_0006665	187	-39.67	187	-39.67	499801	21	2339	1361
Sjc_0006459	sja-miR-3483-3p	Sjc_0006459	Sjc_0006459	135	-31.6	135	-31.6	500027	21	4661	2399
Sjc_0003402	sja-miR-3483-3p	Sjc_0003402	Sjc_0003402	101	-30.26	101	-30.26	500241	21	8423	3437
Sjc_0005343	sja-miR-3483-3p	Sjc_0005343	Sjc_0005343	175	-39.7	175	-39.7	500587	21	3805	848
Sjc_0002618	sja-miR-3483-3p	Sjc_0002618	Sjc_0002618	127	-30.05	127	-30.05	500692	21	5446	1611
Sjc_0007866	sja-miR-3483-3p	Sjc_0007866	Sjc_0007866	165	-34.08	165	-34.08	501060	21	5809	1605
Sjc_0004590	sja-miR-3483-3p	Sjc_0004590	Sjc_0004590	123	-30.77	123	-30.77	501068	21	3777	1473
Sjc_0004595	sja-miR-3483-3p	Sjc_0004595	Sjc_0004595	123	-30.77	123	-30.77	501138	21	3433	1470
Sjc_0003402	sja-miR-3483-3p	Sjc_0003402	Sjc_0003402	101	-30.26	101	-30.26	501178	21	9200	3833
Sjc_0006665	sja-miR-3483-3p	Sjc_0006665	Sjc_0006665	187	-39.67	187	-39.67	501240	21	2513	1535
Sjc_0006990	sja-miR-3483-3p	Sjc_0006990	Sjc_0006990	142	-31.71	142	-31.71	501452	21	5572	355
Sjc_0001972	sja-miR-3483-3p	Sjc_0001972	Sjc_0001972	147	-36.45	147	-36.45	501657	21	2839	1765
Sjc_0006665	sja-miR-3483-3p	Sjc_0006665	Sjc_0006665	187	-39.67	187	-39.67	502722	21	1419	1274
Sjc_0000587	sja-miR-3483-3p	Sjc_0000587	Sjc_0000587	151	-34.97	151	-34.97	502742	21	3757	2866
Sjc_0004856	sja-miR-3483-3p	Sjc_0004856	Sjc_0004856	167	-33.32	167	-33.32	503189	21	6118	2897
Sjc_0001999	sja-miR-3483-3p	Sjc_0001999	Sjc_0001999	171	-33.7	171	-33.7	503547	21	3406	354
Sjc_0005596	sja-miR-3483-3p	Sjc_0005596	Sjc_0005596	123	-30.17	123	-30.17	503569	21	5826	5497
Sjc_0007240	sja-miR-3483-3p	Sjc_0007240	Sjc_0007240	195	-42.92	195	-42.92	504005	21	7061	6705
Sjc_0000167	sja-miR-3483-3p	Sjc_0000167	Sjc_0000167	183	-34.61	183	-34.61	504022	21	5988	3848
Sjc_0006665	sja-miR-3483-3p	Sjc_0006665	Sjc_0006665	187	-39.67	187	-39.67	504217	21	1665	687
Sjc_0005596	sja-miR-3483-3p	Sjc_0005596	Sjc_0005596	123	-30.17	123	-30.17	504224	21	6149	5820
Sjc_0006750	sja-miR-3483-3p	Sjc_0006750	Sjc_0006750	159	-30.71	159	-30.71	504239	21	3007	42
Sjc_0004826	sja-miR-3483-3p	Sjc_0004826	Sjc_0004826	151	-30.25	151	-30.25	504502	21	2860	1218
Sjc_0001279	sja-miR-3483-3p	Sjc_0001279	Sjc_0001279	151	-33.85	151	-33.85	504551	21	4872	187
Sjc_0004590	sja-miR-3483-3p	Sjc_0004590	Sjc_0004590	123	-30.77	123	-30.77	504713	21	3111	1172
Sjc_0007240	sja-miR-3483-3p	Sjc_0007240	Sjc_0007240	195	-42.92	195	-42.92	505577	21	6758	6402
Sjc_0004590	sja-miR-3483-3p	Sjc_0004590	Sjc_0004590	123	-30.77	123	-30.77	505699	21	3456	1511
Sjc_0004826	sja-miR-3483-3p	Sjc_0004826	Sjc_0004826	151	-30.25	151	-30.25	505882	21	4194	1218
Sjc_0004595	sja-miR-3483-3p	Sjc_0004595	Sjc_0004595	123	-30.77	123	-30.77	505966	21	3524	1561
Sjc_0006459	sja-miR-3483-3p	Sjc_0006459	Sjc_0006459	135	-31.6	135	-31.6	506064	21	4383	2399
Sjc_0007796	sja-miR-3483-3p	Sjc_0007796	Sjc_0007796	159	-37.24	159	-37.24	506171	21	8145	6148
Sjc_0004593	sja-miR-3483-3p	Sjc_0004593	Sjc_0004593	107	-31.11	107	-31.11	506355	21	4561	2010
Sjc_0008954	sja-miR-3483-3p	Sjc_0008954	Sjc_0008954	187	-37.97	187	-37.97	506723	21	2605	2176
Sjc_0003402	sja-miR-3483-3p	Sjc_0003402	Sjc_0003402	101	-30.26	101	-30.26	508477	21	10483	3833
Sjc_0000752	sja-bantam	Sjc_0000752	Sjc_0000752	144	-30.4	144	-30.4	511864	22	4403	1660
Sjc_0000688	sja-bantam	Sjc_0000688	Sjc_0000688	134	-30.26	134	-30.26	523700	22	6098	3301
Sjc_0000752	sja-bantam	Sjc_0000752	Sjc_0000752	144	-30.4	144	-30.4	524658	22	3750	1660
Sjc_0000688	sja-bantam	Sjc_0000688	Sjc_0000688	134	-30.26	134	-30.26	529143	22	8456	3301
Sjc_0000688	sja-bantam	Sjc_0000688	Sjc_0000688	134	-30.26	134	-30.26	532386	22	8542	3301
Sjc_0000752	sja-bantam	Sjc_0000752	Sjc_0000752	144	-30.4	144	-30.4	532867	22	5106	1660
Sjc_0000688	sja-bantam	Sjc_0000688	Sjc_0000688	134	-30.26	134	-30.26	532987	22	8063	3301
Sjc_0000688	sja-bantam	Sjc_0000688	Sjc_0000688	134	-30.26	134	-30.26	533218	22	8149	3301
Sjc_0001851	sja-bantam	Sjc_0001851	Sjc_0001851	174	-30.19	174	-30.19	534746	22	7572	7287
Sjc_0000752	sja-bantam	Sjc_0000752	Sjc_0000752	144	-30.4	144	-30.4	534753	22	3784	1694
Sjc_0001851	sja-bantam	Sjc_0001851	Sjc_0001851	174	-30.19	174	-30.19	535650	22	7128	6843
Sjc_0005431	sja-miR-3499	Sjc_0005431	Sjc_0005431	188	-32.91	188	-32.91	569868	22	8946	1595
Sjc_0008865	sja-miR-3499	Sjc_0008865	Sjc_0008865	159	-31.32	159	-31.32	569955	22	4976	2570
Sjc_0006410	sja-miR-3499	Sjc_0006410	Sjc_0006410	132	-32.8	132	-32.8	572626	22	3157	1428
Sjc_0004783	sja-miR-3499	Sjc_0004783	Sjc_0004783	196	-38.1	196	-38.1	572830	22	7571	5228
Sjc_0003678	sja-miR-3499	Sjc_0003678	Sjc_0003678	188	-32.61	188	-32.61	573732	22	5309	1442
Sjc_0005431	sja-miR-3499	Sjc_0005431	Sjc_0005431	188	-32.91	188	-32.91	573793	22	4973	2348
Sjc_0001412	sja-miR-3499	Sjc_0001412	Sjc_0001412	168	-33.93	168	-33.93	574162	22	6212	3859
Sjc_0006748	sja-miR-3499	Sjc_0006748	Sjc_0006748	192	-35.01	192	-35.01	575321	22	10564	666
Sjc_0004783	sja-miR-3499	Sjc_0004783	Sjc_0004783	196	-38.1	196	-38.1	576537	22	7713	5370
Sjc_0009382	sja-miR-3499	Sjc_0009382	Sjc_0009382	180	-35.46	180	-35.46	576559	22	7248	1852
Sjc_0004331	sja-miR-3499	Sjc_0004331	Sjc_0004331	188	-35.17	188	-35.17	577096	22	5789	3677
Sjc_0007165	sja-miR-3499	Sjc_0007165	Sjc_0007165	160	-31.25	160	-31.25	578344	22	6208	5683
Sjc_0001084	sja-miR-3499	Sjc_0001084	Sjc_0001084	164	-31.38	164	-31.38	578449	22	5589	3148
Sjc_0005272	sja-miR-3499	Sjc_0005272	Sjc_0005272	188	-33.2	188	-33.2	578946	22	9973	5541
Sjc_0007165	sja-miR-3499	Sjc_0007165	Sjc_0007165	160	-31.25	160	-31.25	580643	22	6388	5863
Sjc_0009104	sja-miR-3499	Sjc_0009104	Sjc_0009104	176	-33.19	176	-33.19	582834	22	3503	879
Sjc_0003678	sja-miR-3499	Sjc_0003678	Sjc_0003678	188	-32.61	188	-32.61	582972	22	4977	2364
Sjc_0005712	sja-miR-3499	Sjc_0005712	Sjc_0005712	168	-35.8	168	-35.8	583644	22	7199	7130
Sjc_0000964	sja-miR-3499	Sjc_0000964	Sjc_0000964	200	-39.77	200	-39.77	583727	22	8637	3601
Sjc_0007230	sja-miR-3499	Sjc_0007230	Sjc_0007230	164	-31.12	164	-31.12	583748	22	2708	1954
Sjc_0008711	sja-miR-3499	Sjc_0008711	Sjc_0008711	183	-32.55	183	-32.55	584141	22	5692	1592
Sjc_0001133	sja-miR-3499	Sjc_0001133	Sjc_0001133	160	-30.87	160	-30.87	584729	22	7958	3340
Sjc_0007645	sja-miR-3499	Sjc_0007645	Sjc_0007645	168	-35.8	168	-35.8	585069	22	2532	2329
Sjc_0004568	sja-miR-3499	Sjc_0004568	Sjc_0004568	168	-35.8	168	-35.8	585329	22	2781	2756
Sjc_0007166	sja-miR-3499	Sjc_0007166	Sjc_0007166	184	-37.71	184	-37.71	585573	22	5545	3667
Sjc_0001518	sja-miR-3499	Sjc_0001518	Sjc_0001518	164	-31.38	164	-31.38	585690	22	5503	1432
Sjc_0008711	sja-miR-3499	Sjc_0008711	Sjc_0008711	183	-32.55	183	-32.55	585753	22	5239	1592
Sjc_0002618	sja-miR-3499	Sjc_0002618	Sjc_0002618	170	-31.08	170	-31.08	585851	22	6157	2647
Sjc_0004568	sja-miR-3499	Sjc_0004568	Sjc_0004568	168	-35.8	168	-35.8	586463	22	2560	2535
Sjc_0007458	sja-miR-3499	Sjc_0007458	Sjc_0007458	130	-30.77	130	-30.77	587838	22	6308	1115
Sjc_0008865	sja-miR-3499	Sjc_0008865	Sjc_0008865	159	-31.32	159	-31.32	588052	22	8901	6495
Sjc_0001732	sja-miR-3499	Sjc_0001732	Sjc_0001732	168	-35.8	168	-35.8	588107	22	4258	2501
Sjc_0006748	sja-miR-3499	Sjc_0006748	Sjc_0006748	192	-35.01	192	-35.01	588161	22	10613	666
Sjc_0000569	sja-miR-3499	Sjc_0000569	Sjc_0000569	192	-33.91	192	-33.91	589991	22	8981	4833
Sjc_0001766	sja-miR-3499	Sjc_0001766	Sjc_0001766	184	-32.14	184	-32.14	590360	22	9460	6132
Sjc_0000966	sja-miR-3499	Sjc_0000966	Sjc_0000966	169	-30.01	169	-30.01	590412	22	741	674
Sjc_0006748	sja-miR-3499	Sjc_0006748	Sjc_0006748	192	-35.01	192	-35.01	590592	22	9612	666
Sjc_0003975	sja-miR-3499	Sjc_0003975	Sjc_0003975	188	-33.44	188	-33.44	591334	22	5601	5532
Sjc_0005712	sja-miR-3499	Sjc_0005712	Sjc_0005712	168	-35.8	168	-35.8	591416	22	3195	3126
Sjc_0007458	sja-miR-3499	Sjc_0007458	Sjc_0007458	130	-30.77	130	-30.77	592806	22	6349	1156
Sjc_0004783	sja-miR-3499	Sjc_0004783	Sjc_0004783	196	-38.1	196	-38.1	593539	22	7507	5164
Sjc_0009382	sja-miR-3499	Sjc_0009382	Sjc_0009382	180	-35.46	180	-35.46	595208	22	7931	1852
Sjc_0007231	sja-miR-3499	Sjc_0007231	Sjc_0007231	164	-31.12	164	-31.12	595595	22	2590	1836
Sjc_0001133	sja-miR-3499	Sjc_0001133	Sjc_0001133	160	-30.87	160	-30.87	596535	22	8021	3403
Sjc_0007165	sja-miR-3499	Sjc_0007165	Sjc_0007165	160	-31.25	160	-31.25	597321	22	5724	5199
Sjc_0001084	sja-miR-3499	Sjc_0001084	Sjc_0001084	164	-31.38	164	-31.38	597419	22	5630	3148
Sjc_0007165	sja-miR-3499	Sjc_0007165	Sjc_0007165	160	-31.25	160	-31.25	598259	22	4766	4241
Sjc_0006400	sja-miR-3499	Sjc_0006400	Sjc_0006400	176	-30.14	176	-30.14	598661	22	4201	2582
Sjc_0004783	sja-miR-3499	Sjc_0004783	Sjc_0004783	196	-38.1	196	-38.1	599620	22	8479	6136
