# Supplementary material for: Comparative microRNAs profile of Schistosoma japonicum male worms derived from single-sex and bisexual infections: Implications of the multifunctional role of microRNA
Source: Parasitol Res. 2025 Apr 24;124(4):43. doi: 10.1007/s00436-025-08489-x (PMC12021732; doi:10.1007/s00436-025-08489-x)
Supplement: Supplementary file 5 — Supplementary file5 (XLSX 34 KB) [file 436_2025_8489_MOESM5_ESM.xlsx]

## Sheet: General information
Comparative microRNAs profile of Schistosoma japonicum male worms derived from single-sex and bisexual infections: Implications of the multifunction role of microRNA
Haoran Zhong1, Danlin Zhu1, Bowen Dong1, Luobin Wu1,2 Ke Lu1, Zhiqiang Fu1, Jinming Liu1, Guiquan Guan3,4, Yamei Jin1,*
1 National Reference Laboratory for Animal Schistosomiasis, Key Laboratory of Animal Parasitology of Ministry of Agriculture and Rural Affairs, Shanghai Veterinary Research Institute, Chinese Academy of Agricultural Sciences, Shanghai, P.R. China
2 College of Life Sciences, Shanghai Normal University, Shanghai, P.R. China
3 State Key Laboratory for Animal Disease Control and Prevention, College of Veterinary Medicine, Lanzhou University, Lanzhou Veterinary Research Institute, Chinese Academy of Agricultural Sciences, Lanzhou, Gansu, China
4 Key Laboratory of Veterinary Parasitology of Gansu Province, Gansu Province Research Center for Basic Disciplines of Pathogen Biology, Lanzhou, Gansu, China
* Correspondence: yameijin@shvri.ac.cn

## Sheet: GO_enrichment_significant_topGO
Table S4. GO enrichment analysis of DEM target genes identified by miRanda.
GO_ID	GO_term	GO_category	Annotated	Significant	SymbolList	Expected	classic_fisher	FDR
GO:0007301	female germline ring canal formation	biological_process	5	3	Sjc_0000688,Sjc_0000752,Sjc_0002914	0.13	0.00017	0.131802
GO:0032388	positive regulation of intracellular transport	biological_process	33	6	Sjc_0001548,Sjc_0004343,Sjc_0006109,Sjc_0007002,Sjc_0007166,Sjc_0007942	0.86	0.00018	0.131802
GO:0006278	RNA-dependent DNA biosynthetic process	biological_process	35	6	Sjc_0000459,Sjc_0000964,Sjc_0004489,Sjc_0004966,Sjc_0005014,Sjc_0006665	0.91	0.00025	0.131802
GO:0030725	germline ring canal formation	biological_process	6	3	Sjc_0000688,Sjc_0000752,Sjc_0002914	0.16	0.00033	0.131802
GO:0043063	intercellular bridge organization	biological_process	6	3	Sjc_0000688,Sjc_0000752,Sjc_0002914	0.16	0.00033	0.131802
GO:0045478	fusome organization	biological_process	9	3	Sjc_0000688,Sjc_0000752,Sjc_0002914	0.23	0.0013	0.282243
GO:0007293	germarium-derived egg chamber formation	biological_process	10	3	Sjc_0000688,Sjc_0000752,Sjc_0002914	0.26	0.00182	0.282243
GO:0007300	ovarian nurse cell to oocyte transport	biological_process	10	3	Sjc_0000688,Sjc_0000752,Sjc_0002914	0.26	0.00182	0.282243
GO:0002888	positive regulation of myeloid leukocyte mediated immunity	biological_process	3	2	Sjc_0007002,Sjc_0007942	0.08	0.00199	0.282243
GO:0008302	female germline ring canal formation, actin assembly	biological_process	3	2	Sjc_0000688,Sjc_0000752	0.08	0.00199	0.282243
GO:0033005	positive regulation of mast cell activation	biological_process	3	2	Sjc_0007002,Sjc_0007942	0.08	0.00199	0.282243
GO:0033008	positive regulation of mast cell activation involved in immune response	biological_process	3	2	Sjc_0007002,Sjc_0007942	0.08	0.00199	0.282243
GO:0043302	positive regulation of leukocyte degranulation	biological_process	3	2	Sjc_0007002,Sjc_0007942	0.08	0.00199	0.282243
GO:0043306	positive regulation of mast cell degranulation	biological_process	3	2	Sjc_0007002,Sjc_0007942	0.08	0.00199	0.282243
GO:0051222	positive regulation of protein transport	biological_process	52	6	Sjc_0001548,Sjc_0004343,Sjc_0006109,Sjc_0007002,Sjc_0007166,Sjc_0007942	1.36	0.00215	0.282243
GO:0006325	chromatin organization	biological_process	228	14	Sjc_0000339,Sjc_0001133,Sjc_0001851,Sjc_0003166,Sjc_0004590,Sjc_0004593,Sjc_0004595,Sjc_0005589,Sjc_0005831,Sjc_0006552,Sjc_0007187,Sjc_0008207,Sjc_0008375,Sjc_0008891	5.94	0.00234	0.282243
GO:1904951	positive regulation of establishment of protein localization	biological_process	54	6	Sjc_0001548,Sjc_0004343,Sjc_0006109,Sjc_0007002,Sjc_0007166,Sjc_0007942	1.41	0.00261	0.282243
GO:0016575	histone deacetylation	biological_process	23	4	Sjc_0001851,Sjc_0004590,Sjc_0004593,Sjc_0004595	0.6	0.00267	0.282243
GO:0006476	protein deacetylation	biological_process	24	4	Sjc_0001851,Sjc_0004590,Sjc_0004593,Sjc_0004595	0.63	0.00314	0.282243
GO:0001819	positive regulation of cytokine production	biological_process	25	4	Sjc_0000964,Sjc_0001417,Sjc_0007002,Sjc_0007942	0.65	0.00366	0.282243
GO:0090316	positive regulation of intracellular protein transport	biological_process	25	4	Sjc_0001548,Sjc_0004343,Sjc_0006109,Sjc_0007166	0.65	0.00366	0.282243
GO:0007294	germarium-derived oocyte fate determination	biological_process	4	2	Sjc_0000688,Sjc_0000752	0.1	0.00391	0.282243
GO:0030706	germarium-derived oocyte differentiation	biological_process	4	2	Sjc_0000688,Sjc_0000752	0.1	0.00391	0.282243
GO:0030716	oocyte fate determination	biological_process	4	2	Sjc_0000688,Sjc_0000752	0.1	0.00391	0.282243
GO:0030723	ovarian fusome organization	biological_process	4	2	Sjc_0000752,Sjc_0002914	0.1	0.00391	0.282243
GO:0048134	germ-line cyst formation	biological_process	4	2	Sjc_0000688,Sjc_0000752	0.1	0.00391	0.282243
GO:0048135	female germ-line cyst formation	biological_process	4	2	Sjc_0000688,Sjc_0000752	0.1	0.00391	0.282243
GO:0008334	histone mRNA metabolic process	biological_process	13	3	Sjc_0000167,Sjc_0003199,Sjc_0007183	0.34	0.0041	0.282243
GO:0035601	protein deacylation	biological_process	26	4	Sjc_0001851,Sjc_0004590,Sjc_0004593,Sjc_0004595	0.68	0.00424	0.282243
GO:0098732	macromolecule deacylation	biological_process	26	4	Sjc_0001851,Sjc_0004590,Sjc_0004593,Sjc_0004595	0.68	0.00424	0.282243
GO:0071897	DNA biosynthetic process	biological_process	60	6	Sjc_0000459,Sjc_0000964,Sjc_0004489,Sjc_0004966,Sjc_0005014,Sjc_0006665	1.56	0.00446	0.28731
GO:0032386	regulation of intracellular transport	biological_process	81	7	Sjc_0001548,Sjc_0004343,Sjc_0006109,Sjc_0007002,Sjc_0007166,Sjc_0007866,Sjc_0007942	2.11	0.00493	0.302403
GO:0050848	regulation of calcium-mediated signaling	biological_process	14	3	Sjc_0004343,Sjc_0005156,Sjc_0007942	0.36	0.00511	0.302403
GO:0016569	covalent chromatin modification	biological_process	149	10	Sjc_0000339,Sjc_0001133,Sjc_0001851,Sjc_0003166,Sjc_0004590,Sjc_0004593,Sjc_0004595,Sjc_0005589,Sjc_0006552,Sjc_0007187	3.88	0.0053	0.302403
GO:0016570	histone modification	biological_process	149	10	Sjc_0000339,Sjc_0001133,Sjc_0001851,Sjc_0003166,Sjc_0004590,Sjc_0004593,Sjc_0004595,Sjc_0005589,Sjc_0006552,Sjc_0007187	3.88	0.0053	0.302403
GO:0032196	transposition	biological_process	5	2	Sjc_0004489,Sjc_0006665	0.13	0.00641	0.341036
GO:1903829	positive regulation of cellular protein localization	biological_process	30	4	Sjc_0001548,Sjc_0004343,Sjc_0006109,Sjc_0007166	0.78	0.00717	0.341036
GO:0002705	positive regulation of leukocyte mediated immunity	biological_process	6	2	Sjc_0007002,Sjc_0007942	0.16	0.00945	0.341036
GO:0009268	response to pH	biological_process	6	2	Sjc_0004093,Sjc_0004343	0.16	0.00945	0.341036
GO:0015721	bile acid and bile salt transport	biological_process	6	2	Sjc_0005615,Sjc_0008902	0.16	0.00945	0.341036
GO:0032527	protein exit from endoplasmic reticulum	biological_process	6	2	Sjc_0003174,Sjc_0007166	0.16	0.00945	0.341036
GO:0033006	regulation of mast cell activation involved in immune response	biological_process	6	2	Sjc_0007002,Sjc_0007942	0.16	0.00945	0.341036
GO:0043304	regulation of mast cell degranulation	biological_process	6	2	Sjc_0007002,Sjc_0007942	0.16	0.00945	0.341036
GO:1903307	positive regulation of regulated secretory pathway	biological_process	6	2	Sjc_0007002,Sjc_0007942	0.16	0.00945	0.341036
GO:0032268	regulation of cellular protein metabolic process	biological_process	534	23	Sjc_0000167,Sjc_0002345,Sjc_0002618,Sjc_0003607,Sjc_0003822,Sjc_0004343,Sjc_0004980,Sjc_0005282,Sjc_0005589,Sjc_0005712,Sjc_0006109,Sjc_0006446,Sjc_0007002,Sjc_0007144,Sjc_0007187,Sjc_0007458,Sjc_0007645,Sjc_0007866,Sjc_0007942,Sjc_0008279,Sjc_0008912,Sjc_0008920,Sjc_0009474	13.92	0.01069	0.341036
GO:0050731	positive regulation of peptidyl-tyrosine phosphorylation	biological_process	19	3	Sjc_0002345,Sjc_0006109,Sjc_0007942	0.5	0.01238	0.341036
GO:0002279	mast cell activation involved in immune response	biological_process	7	2	Sjc_0007002,Sjc_0007942	0.18	0.013	0.341036
GO:0002448	mast cell mediated immunity	biological_process	7	2	Sjc_0007002,Sjc_0007942	0.18	0.013	0.341036
GO:0002886	regulation of myeloid leukocyte mediated immunity	biological_process	7	2	Sjc_0007002,Sjc_0007942	0.18	0.013	0.341036
GO:0030721	spectrosome organization	biological_process	7	2	Sjc_0000688,Sjc_0000752	0.18	0.013	0.341036
GO:0034109	homotypic cell-cell adhesion	biological_process	7	2	Sjc_0002345,Sjc_0007942	0.18	0.013	0.341036
GO:0043300	regulation of leukocyte degranulation	biological_process	7	2	Sjc_0007002,Sjc_0007942	0.18	0.013	0.341036
GO:0043303	mast cell degranulation	biological_process	7	2	Sjc_0007002,Sjc_0007942	0.18	0.013	0.341036
GO:0050715	positive regulation of cytokine secretion	biological_process	7	2	Sjc_0007002,Sjc_0007942	0.18	0.013	0.341036
GO:0043254	regulation of protein complex assembly	biological_process	77	6	Sjc_0000688,Sjc_0001999,Sjc_0005831,Sjc_0006109,Sjc_0007866,Sjc_0009104	2.01	0.01472	0.341036
GO:0033157	regulation of intracellular protein transport	biological_process	57	5	Sjc_0001548,Sjc_0004343,Sjc_0006109,Sjc_0007166,Sjc_0007866	1.49	0.01587	0.341036
GO:0008360	regulation of cell shape	biological_process	58	5	Sjc_0000688,Sjc_0003530,Sjc_0006748,Sjc_0007002,Sjc_0009104	1.51	0.01701	0.341036
GO:0000291	nuclear-transcribed mRNA catabolic process, exonucleolytic	biological_process	8	2	Sjc_0003199,Sjc_0003975	0.21	0.01704	0.341036
GO:0014068	positive regulation of phosphatidylinositol 3-kinase signaling	biological_process	8	2	Sjc_0006109,Sjc_0007002	0.21	0.01704	0.341036
GO:0032418	lysosome localization	biological_process	8	2	Sjc_0007002,Sjc_0007942	0.21	0.01704	0.341036
GO:0033003	regulation of mast cell activation	biological_process	8	2	Sjc_0007002,Sjc_0007942	0.21	0.01704	0.341036
GO:0043928	exonucleolytic nuclear-transcribed mRNA catabolic process involved in deadenylation-dependent decay	biological_process	8	2	Sjc_0003199,Sjc_0003975	0.21	0.01704	0.341036
GO:0050764	regulation of phagocytosis	biological_process	8	2	Sjc_0007002,Sjc_0007942	0.21	0.01704	0.341036
GO:0006417	regulation of translation	biological_process	128	8	Sjc_0000167,Sjc_0002618,Sjc_0003607,Sjc_0007144,Sjc_0007458,Sjc_0007645,Sjc_0008912,Sjc_0009474	3.34	0.01815	0.341036
GO:0030866	cortical actin cytoskeleton organization	biological_process	22	3	Sjc_0003530,Sjc_0005431,Sjc_0009104	0.57	0.01858	0.341036
GO:0042306	regulation of protein import into nucleus	biological_process	40	4	Sjc_0001548,Sjc_0004343,Sjc_0006109,Sjc_0007866	1.04	0.01957	0.341036
GO:1904589	regulation of protein import	biological_process	40	4	Sjc_0001548,Sjc_0004343,Sjc_0006109,Sjc_0007866	1.04	0.01957	0.341036
GO:0051276	chromosome organization	biological_process	380	17	Sjc_0000339,Sjc_0001133,Sjc_0001851,Sjc_0002914,Sjc_0003166,Sjc_0003678,Sjc_0003845,Sjc_0004590,Sjc_0004593,Sjc_0004595,Sjc_0005589,Sjc_0005831,Sjc_0006552,Sjc_0007187,Sjc_0008207,Sjc_0008375,Sjc_0008891	9.9	0.01958	0.341036
GO:0042325	regulation of phosphorylation	biological_process	293	14	Sjc_0002345,Sjc_0003822,Sjc_0003845,Sjc_0004343,Sjc_0004980,Sjc_0005282,Sjc_0005589,Sjc_0005712,Sjc_0006109,Sjc_0007002,Sjc_0007866,Sjc_0007942,Sjc_0008279,Sjc_0008920	7.64	0.02002	0.341036
GO:0051128	regulation of cellular component organization	biological_process	503	21	Sjc_0000167,Sjc_0000662,Sjc_0000688,Sjc_0001922,Sjc_0001999,Sjc_0002687,Sjc_0003530,Sjc_0003678,Sjc_0004343,Sjc_0004548,Sjc_0005431,Sjc_0005831,Sjc_0006093,Sjc_0006109,Sjc_0006748,Sjc_0007002,Sjc_0007187,Sjc_0007866,Sjc_0007942,Sjc_0008891,Sjc_0009104	13.11	0.02012	0.341036
GO:1900180	regulation of protein localization to nucleus	biological_process	41	4	Sjc_0001548,Sjc_0004343,Sjc_0006109,Sjc_0007866	1.07	0.02126	0.341036
GO:0019220	regulation of phosphate metabolic process	biological_process	354	16	Sjc_0001416,Sjc_0002345,Sjc_0003822,Sjc_0003845,Sjc_0004343,Sjc_0004980,Sjc_0005282,Sjc_0005431,Sjc_0005589,Sjc_0005712,Sjc_0006109,Sjc_0007002,Sjc_0007866,Sjc_0007942,Sjc_0008279,Sjc_0008920	9.22	0.02137	0.341036
GO:0051174	regulation of phosphorus metabolic process	biological_process	354	16	Sjc_0001416,Sjc_0002345,Sjc_0003822,Sjc_0003845,Sjc_0004343,Sjc_0004980,Sjc_0005282,Sjc_0005431,Sjc_0005589,Sjc_0005712,Sjc_0006109,Sjc_0007002,Sjc_0007866,Sjc_0007942,Sjc_0008279,Sjc_0008920	9.22	0.02137	0.341036
GO:0014066	regulation of phosphatidylinositol 3-kinase signaling	biological_process	9	2	Sjc_0006109,Sjc_0007002	0.23	0.02154	0.341036
GO:0045576	mast cell activation	biological_process	9	2	Sjc_0007002,Sjc_0007942	0.23	0.02154	0.341036
GO:0050707	regulation of cytokine secretion	biological_process	9	2	Sjc_0007002,Sjc_0007942	0.23	0.02154	0.341036
GO:0071044	histone mRNA catabolic process	biological_process	9	2	Sjc_0000167,Sjc_0003199	0.23	0.02154	0.341036
GO:0051246	regulation of protein metabolic process	biological_process	572	23	Sjc_0000167,Sjc_0002345,Sjc_0002618,Sjc_0003607,Sjc_0003822,Sjc_0004343,Sjc_0004980,Sjc_0005282,Sjc_0005589,Sjc_0005712,Sjc_0006109,Sjc_0006446,Sjc_0007002,Sjc_0007144,Sjc_0007187,Sjc_0007458,Sjc_0007645,Sjc_0007866,Sjc_0007942,Sjc_0008279,Sjc_0008912,Sjc_0008920,Sjc_0009474	14.91	0.02271	0.341036
GO:0030833	regulation of actin filament polymerization	biological_process	43	4	Sjc_0000688,Sjc_0001999,Sjc_0006109,Sjc_0009104	1.12	0.0249	0.341036
GO:0006402	mRNA catabolic process	biological_process	64	5	Sjc_0000167,Sjc_0002618,Sjc_0003199,Sjc_0003975,Sjc_0007645	1.67	0.02502	0.341036
GO:0034248	regulation of cellular amide metabolic process	biological_process	136	8	Sjc_0000167,Sjc_0002618,Sjc_0003607,Sjc_0007144,Sjc_0007458,Sjc_0007645,Sjc_0008912,Sjc_0009474	3.54	0.02513	0.341036
GO:0001820	serotonin secretion	biological_process	1	1	Sjc_0007942	0.03	0.02606	0.341036
GO:0001887	selenium compound metabolic process	biological_process	1	1	Sjc_0004489	0.03	0.02606	0.341036
GO:0002281	macrophage activation involved in immune response	biological_process	1	1	Sjc_0007942	0.03	0.02606	0.341036
GO:0002351	serotonin production involved in inflammatory response	biological_process	1	1	Sjc_0007942	0.03	0.02606	0.341036
GO:0002442	serotonin secretion involved in inflammatory response	biological_process	1	1	Sjc_0007942	0.03	0.02606	0.341036
GO:0002554	serotonin secretion by platelet	biological_process	1	1	Sjc_0007942	0.03	0.02606	0.341036
GO:0006089	lactate metabolic process	biological_process	1	1	Sjc_0004348	0.03	0.02606	0.341036
GO:0010155	regulation of proton transport	biological_process	1	1	Sjc_0004343	0.03	0.02606	0.341036
GO:0010971	positive regulation of G2/M transition of mitotic cell cycle	biological_process	1	1	Sjc_0000569	0.03	0.02606	0.341036
GO:0014036	neural crest cell fate specification	biological_process	1	1	Sjc_0007144	0.03	0.02606	0.341036
GO:0016598	protein arginylation	biological_process	1	1	Sjc_0008030	0.03	0.02606	0.341036
GO:0017186	peptidyl-pyroglutamic acid biosynthetic process, using glutaminyl-peptide cyclotransferase	biological_process	1	1	Sjc_0000094	0.03	0.02606	0.341036
GO:0018199	peptidyl-glutamine modification	biological_process	1	1	Sjc_0000094	0.03	0.02606	0.341036
GO:0018293	protein-FAD linkage	biological_process	1	1	Sjc_0005311	0.03	0.02606	0.341036
GO:0019069	viral capsid assembly	biological_process	1	1	Sjc_0004489	0.03	0.02606	0.341036
GO:0019075	virus maturation	biological_process	1	1	Sjc_0004489	0.03	0.02606	0.341036
GO:0019243	methylglyoxal catabolic process to D-lactate via S-lactoyl-glutathione	biological_process	1	1	Sjc_0004348	0.03	0.02606	0.341036
GO:0019357	nicotinate nucleotide biosynthetic process	biological_process	1	1	Sjc_0001991	0.03	0.02606	0.341036
GO:0019358	nicotinate nucleotide salvage	biological_process	1	1	Sjc_0001991	0.03	0.02606	0.341036
GO:0019365	pyridine nucleotide salvage	biological_process	1	1	Sjc_0001991	0.03	0.02606	0.341036
GO:0021905	forebrain-midbrain boundary formation	biological_process	1	1	Sjc_0007144	0.03	0.02606	0.341036
GO:0031953	negative regulation of protein autophosphorylation	biological_process	1	1	Sjc_0004343	0.03	0.02606	0.341036
GO:0032197	transposition, RNA-mediated	biological_process	1	1	Sjc_0004489	0.03	0.02606	0.341036
GO:0032415	regulation of sodium:proton antiporter activity	biological_process	1	1	Sjc_0004343	0.03	0.02606	0.341036
GO:0032417	positive regulation of sodium:proton antiporter activity	biological_process	1	1	Sjc_0004343	0.03	0.02606	0.341036
GO:0032604	granulocyte macrophage colony-stimulating factor production	biological_process	1	1	Sjc_0007942	0.03	0.02606	0.341036
GO:0032632	interleukin-3 production	biological_process	1	1	Sjc_0007942	0.03	0.02606	0.341036
GO:0032645	regulation of granulocyte macrophage colony-stimulating factor production	biological_process	1	1	Sjc_0007942	0.03	0.02606	0.341036
GO:0032672	regulation of interleukin-3 production	biological_process	1	1	Sjc_0007942	0.03	0.02606	0.341036
GO:0032725	positive regulation of granulocyte macrophage colony-stimulating factor production	biological_process	1	1	Sjc_0007942	0.03	0.02606	0.341036
GO:0032752	positive regulation of interleukin-3 production	biological_process	1	1	Sjc_0007942	0.03	0.02606	0.341036
GO:0032928	regulation of superoxide anion generation	biological_process	1	1	Sjc_0007942	0.03	0.02606	0.341036
GO:0036010	protein localization to endosome	biological_process	1	1	Sjc_0007166	0.03	0.02606	0.341036
GO:0042223	interleukin-3 biosynthetic process	biological_process	1	1	Sjc_0007942	0.03	0.02606	0.341036
GO:0042253	granulocyte macrophage colony-stimulating factor biosynthetic process	biological_process	1	1	Sjc_0007942	0.03	0.02606	0.341036
GO:0042492	gamma-delta T cell differentiation	biological_process	1	1	Sjc_0007942	0.03	0.02606	0.341036
GO:0043366	beta selection	biological_process	1	1	Sjc_0007942	0.03	0.02606	0.341036
GO:0045399	regulation of interleukin-3 biosynthetic process	biological_process	1	1	Sjc_0007942	0.03	0.02606	0.341036
GO:0045401	positive regulation of interleukin-3 biosynthetic process	biological_process	1	1	Sjc_0007942	0.03	0.02606	0.341036
GO:0045423	regulation of granulocyte macrophage colony-stimulating factor biosynthetic process	biological_process	1	1	Sjc_0007942	0.03	0.02606	0.341036
GO:0045425	positive regulation of granulocyte macrophage colony-stimulating factor biosynthetic process	biological_process	1	1	Sjc_0007942	0.03	0.02606	0.341036
GO:0045586	regulation of gamma-delta T cell differentiation	biological_process	1	1	Sjc_0007942	0.03	0.02606	0.341036
GO:0045588	positive regulation of gamma-delta T cell differentiation	biological_process	1	1	Sjc_0007942	0.03	0.02606	0.341036
GO:0045780	positive regulation of bone resorption	biological_process	1	1	Sjc_0007942	0.03	0.02606	0.341036
GO:0046497	nicotinate nucleotide metabolic process	biological_process	1	1	Sjc_0001991	0.03	0.02606	0.341036
GO:0046629	gamma-delta T cell activation	biological_process	1	1	Sjc_0007942	0.03	0.02606	0.341036
GO:0046641	positive regulation of alpha-beta T cell proliferation	biological_process	1	1	Sjc_0007942	0.03	0.02606	0.341036
GO:0046643	regulation of gamma-delta T cell activation	biological_process	1	1	Sjc_0007942	0.03	0.02606	0.341036
GO:0046645	positive regulation of gamma-delta T cell activation	biological_process	1	1	Sjc_0007942	0.03	0.02606	0.341036
GO:0046797	viral procapsid maturation	biological_process	1	1	Sjc_0004489	0.03	0.02606	0.341036
GO:0046852	positive regulation of bone remodeling	biological_process	1	1	Sjc_0007942	0.03	0.02606	0.341036
GO:0048866	stem cell fate specification	biological_process	1	1	Sjc_0007144	0.03	0.02606	0.341036
GO:0051596	methylglyoxal catabolic process	biological_process	1	1	Sjc_0004348	0.03	0.02606	0.341036
GO:0061727	methylglyoxal catabolic process to lactate	biological_process	1	1	Sjc_0004348	0.03	0.02606	0.341036
GO:0070329	tRNA seleno-modification	biological_process	1	1	Sjc_0004489	0.03	0.02606	0.341036
GO:0070863	positive regulation of protein exit from endoplasmic reticulum	biological_process	1	1	Sjc_0007166	0.03	0.02606	0.341036
GO:0070884	regulation of calcineurin-NFAT signaling cascade	biological_process	1	1	Sjc_0004343	0.03	0.02606	0.341036
GO:0070885	negative regulation of calcineurin-NFAT signaling cascade	biological_process	1	1	Sjc_0004343	0.03	0.02606	0.341036
GO:0071226	cellular response to molecule of fungal origin	biological_process	1	1	Sjc_0007942	0.03	0.02606	0.341036
GO:0071894	histone H2B conserved C-terminal lysine ubiquitination	biological_process	1	1	Sjc_0000339	0.03	0.02606	0.341036
GO:0071963	establishment or maintenance of cell polarity regulating cell shape	biological_process	1	1	Sjc_0006748	0.03	0.02606	0.341036
GO:0090322	regulation of superoxide metabolic process	biological_process	1	1	Sjc_0007942	0.03	0.02606	0.341036
GO:0097352	autophagosome maturation	biological_process	1	1	Sjc_0006093	0.03	0.02606	0.341036
GO:0097428	protein maturation by iron-sulfur cluster transfer	biological_process	1	1	Sjc_0004245	0.03	0.02606	0.341036
GO:0097576	vacuole fusion	biological_process	1	1	Sjc_0006093	0.03	0.02606	0.341036
GO:0106056	regulation of calcineurin-mediated signaling	biological_process	1	1	Sjc_0004343	0.03	0.02606	0.341036
GO:0106057	negative regulation of calcineurin-mediated signaling	biological_process	1	1	Sjc_0004343	0.03	0.02606	0.341036
GO:1901096	regulation of autophagosome maturation	biological_process	1	1	Sjc_0006093	0.03	0.02606	0.341036
GO:1902751	positive regulation of cell cycle G2/M phase transition	biological_process	1	1	Sjc_0000569	0.03	0.02606	0.341036
GO:0051223	regulation of protein transport	biological_process	112	7	Sjc_0001548,Sjc_0004343,Sjc_0006109,Sjc_0007002,Sjc_0007166,Sjc_0007866,Sjc_0007942	2.92	0.02641	0.341036
GO:0002699	positive regulation of immune effector process	biological_process	10	2	Sjc_0007002,Sjc_0007942	0.26	0.02647	0.341036
GO:0006268	DNA unwinding involved in DNA replication	biological_process	10	2	Sjc_0003845,Sjc_0005831	0.26	0.02647	0.341036
GO:0042755	eating behavior	biological_process	10	2	Sjc_0000221,Sjc_0005343	0.26	0.02647	0.341036
GO:0090503	RNA phosphodiester bond hydrolysis, exonucleolytic	biological_process	10	2	Sjc_0003199,Sjc_0003975	0.26	0.02647	0.341036
GO:1903533	regulation of protein targeting	biological_process	44	4	Sjc_0001548,Sjc_0004343,Sjc_0006109,Sjc_0007866	1.15	0.02685	0.343714
GO:0090087	regulation of peptide transport	biological_process	113	7	Sjc_0001548,Sjc_0004343,Sjc_0006109,Sjc_0007002,Sjc_0007166,Sjc_0007866,Sjc_0007942	2.94	0.02756	0.350556
GO:0098542	defense response to other organism	biological_process	45	4	Sjc_0000587,Sjc_0001417,Sjc_0007002,Sjc_0007942	1.17	0.02889	0.360948
GO:0002263	cell activation involved in immune response	biological_process	26	3	Sjc_0003975,Sjc_0007002,Sjc_0007942	0.68	0.0291	0.360948
GO:0002366	leukocyte activation involved in immune response	biological_process	26	3	Sjc_0003975,Sjc_0007002,Sjc_0007942	0.68	0.0291	0.360948
GO:0030865	cortical cytoskeleton organization	biological_process	26	3	Sjc_0003530,Sjc_0005431,Sjc_0009104	0.68	0.0291	0.360948
GO:0051028	mRNA transport	biological_process	67	5	Sjc_0000167,Sjc_0005563,Sjc_0007144,Sjc_0007645,Sjc_0008042	1.75	0.0298	0.367349
GO:0043933	protein-containing complex subunit organization	biological_process	656	25	Sjc_0000167,Sjc_0000339,Sjc_0000688,Sjc_0000808,Sjc_0001133,Sjc_0001851,Sjc_0001999,Sjc_0003166,Sjc_0004355,Sjc_0004590,Sjc_0004593,Sjc_0004595,Sjc_0004635,Sjc_0005272,Sjc_0005589,Sjc_0005831,Sjc_0006093,Sjc_0006109,Sjc_0006552,Sjc_0007187,Sjc_0007866,Sjc_0008207,Sjc_0008375,Sjc_0008891,Sjc_0009104	17.09	0.03192	0.391069
GO:0000184	nuclear-transcribed mRNA catabolic process, nonsense-mediated decay	biological_process	27	3	Sjc_0000167,Sjc_0003199,Sjc_0007645	0.7	0.03212	0.39112
GO:0070201	regulation of establishment of protein localization	biological_process	117	7	Sjc_0001548,Sjc_0004343,Sjc_0006109,Sjc_0007002,Sjc_0007166,Sjc_0007866,Sjc_0007942	3.05	0.03249	0.393227
GO:0030041	actin filament polymerization	biological_process	47	4	Sjc_0000688,Sjc_0001999,Sjc_0006109,Sjc_0009104	1.22	0.03324	0.399881
GO:0010608	posttranscriptional regulation of gene expression	biological_process	144	8	Sjc_0000167,Sjc_0002618,Sjc_0003607,Sjc_0007144,Sjc_0007458,Sjc_0007645,Sjc_0008912,Sjc_0009474	3.75	0.0338	0.402846
GO:0002252	immune effector process	biological_process	70	5	Sjc_0000587,Sjc_0001417,Sjc_0003975,Sjc_0007002,Sjc_0007942	1.82	0.03512	0.402846
GO:1903827	regulation of cellular protein localization	biological_process	70	5	Sjc_0001548,Sjc_0004343,Sjc_0006109,Sjc_0007166,Sjc_0007866	1.82	0.03512	0.402846
GO:0043244	regulation of protein complex disassembly	biological_process	28	3	Sjc_0000167,Sjc_0000688,Sjc_0006093	0.73	0.03531	0.402846
GO:0000956	nuclear-transcribed mRNA catabolic process	biological_process	48	4	Sjc_0000167,Sjc_0003199,Sjc_0003975,Sjc_0007645	1.25	0.03555	0.402846
GO:0008064	regulation of actin polymerization or depolymerization	biological_process	48	4	Sjc_0000688,Sjc_0001999,Sjc_0006109,Sjc_0009104	1.25	0.03555	0.402846
GO:0031399	regulation of protein modification process	biological_process	348	15	Sjc_0002345,Sjc_0003822,Sjc_0004343,Sjc_0004980,Sjc_0005282,Sjc_0005589,Sjc_0005712,Sjc_0006109,Sjc_0006446,Sjc_0007002,Sjc_0007187,Sjc_0007866,Sjc_0007942,Sjc_0008279,Sjc_0008920	9.07	0.03679	0.402846
GO:0031401	positive regulation of protein modification process	biological_process	202	10	Sjc_0002345,Sjc_0004343,Sjc_0004980,Sjc_0005589,Sjc_0005712,Sjc_0006109,Sjc_0006446,Sjc_0007187,Sjc_0007942,Sjc_0008920	5.26	0.03752	0.402846
GO:0002275	myeloid cell activation involved in immune response	biological_process	12	2	Sjc_0007002,Sjc_0007942	0.31	0.03752	0.402846
GO:0043299	leukocyte degranulation	biological_process	12	2	Sjc_0007002,Sjc_0007942	0.31	0.03752	0.402846
GO:0050663	cytokine secretion	biological_process	12	2	Sjc_0007002,Sjc_0007942	0.31	0.03752	0.402846
GO:0030832	regulation of actin filament length	biological_process	49	4	Sjc_0000688,Sjc_0001999,Sjc_0006109,Sjc_0009104	1.28	0.03795	0.402846
GO:0032271	regulation of protein polymerization	biological_process	49	4	Sjc_0000688,Sjc_0001999,Sjc_0006109,Sjc_0009104	1.28	0.03795	0.402846
GO:0006446	regulation of translational initiation	biological_process	29	3	Sjc_0007144,Sjc_0007458,Sjc_0008912	0.76	0.03865	0.402846
GO:0015718	monocarboxylic acid transport	biological_process	29	3	Sjc_0005615,Sjc_0007942,Sjc_0008902	0.76	0.03865	0.402846
GO:0050730	regulation of peptidyl-tyrosine phosphorylation	biological_process	29	3	Sjc_0002345,Sjc_0006109,Sjc_0007942	0.76	0.03865	0.402846
GO:0043062	extracellular structure organization	biological_process	50	4	Sjc_0000688,Sjc_0000752,Sjc_0000808,Sjc_0002914	1.3	0.04044	0.402846
GO:1902600	proton transmembrane transport	biological_process	50	4	Sjc_0004343,Sjc_0007240,Sjc_0008547,Sjc_0008741	1.3	0.04044	0.402846
GO:0010923	negative regulation of phosphatase activity	biological_process	30	3	Sjc_0001416,Sjc_0004343,Sjc_0005431	0.78	0.04215	0.402846
GO:0001817	regulation of cytokine production	biological_process	51	4	Sjc_0000964,Sjc_0001417,Sjc_0007002,Sjc_0007942	1.33	0.04303	0.402846
GO:0035303	regulation of dephosphorylation	biological_process	51	4	Sjc_0001416,Sjc_0004343,Sjc_0005431,Sjc_0005712	1.33	0.04303	0.402846
GO:0014065	phosphatidylinositol 3-kinase signaling	biological_process	13	2	Sjc_0006109,Sjc_0007002	0.34	0.0436	0.402846
GO:0001932	regulation of protein phosphorylation	biological_process	267	12	Sjc_0002345,Sjc_0003822,Sjc_0004343,Sjc_0004980,Sjc_0005282,Sjc_0005589,Sjc_0006109,Sjc_0007002,Sjc_0007866,Sjc_0007942,Sjc_0008279,Sjc_0008920	6.96	0.04516	0.402846
GO:0006954	inflammatory response	biological_process	52	4	Sjc_0001732,Sjc_0001851,Sjc_0007674,Sjc_0007942	1.36	0.0457	0.402846
GO:0030968	endoplasmic reticulum unfolded protein response	biological_process	31	3	Sjc_0003174,Sjc_0005589,Sjc_0008920	0.81	0.0458	0.402846
GO:0034620	cellular response to unfolded protein	biological_process	31	3	Sjc_0003174,Sjc_0005589,Sjc_0008920	0.81	0.0458	0.402846
GO:0042113	B cell activation	biological_process	31	3	Sjc_0001851,Sjc_0003975,Sjc_0007942	0.81	0.0458	0.402846
GO:0044419	interspecies interaction between organisms	biological_process	154	8	Sjc_0000587,Sjc_0001417,Sjc_0004489,Sjc_0005084,Sjc_0006665,Sjc_0007002,Sjc_0007942,Sjc_0008920	4.01	0.04725	0.402846
GO:0018108	peptidyl-tyrosine phosphorylation	biological_process	101	6	Sjc_0001766,Sjc_0002345,Sjc_0005272,Sjc_0006109,Sjc_0007002,Sjc_0007942	2.63	0.04755	0.402846
GO:0046822	regulation of nucleocytoplasmic transport	biological_process	53	4	Sjc_0001548,Sjc_0004343,Sjc_0006109,Sjc_0007866	1.38	0.04847	0.402846
GO:0000118	histone deacetylase complex	cellular_component	28	6	Sjc_0000569,Sjc_0001851,Sjc_0004590,Sjc_0004593,Sjc_0004595,Sjc_0004635	0.72	6.3e-05	0.024192
GO:0044451	nucleoplasm part	cellular_component	320	19	Sjc_0000569,Sjc_0001133,Sjc_0001417,Sjc_0001568,Sjc_0001851,Sjc_0003644,Sjc_0003822,Sjc_0004590,Sjc_0004593,Sjc_0004595,Sjc_0004635,Sjc_0005589,Sjc_0005904,Sjc_0006552,Sjc_0007183,Sjc_0007187,Sjc_0007645,Sjc_0007733,Sjc_0008042	8.26	0.00053	0.10176
GO:0045171	intercellular bridge	cellular_component	9	3	Sjc_0000427,Sjc_0000752,Sjc_0002914	0.23	0.00126	0.16128
GO:0016580	Sin3 complex	cellular_component	12	3	Sjc_0004590,Sjc_0004593,Sjc_0004595	0.31	0.00313	0.19152
GO:0005811	lipid droplet	cellular_component	41	5	Sjc_0000688,Sjc_0000752,Sjc_0000964,Sjc_0008741,Sjc_0009445	1.06	0.00381	0.19152
GO:0035183	female germline ring canal inner rim	cellular_component	4	2	Sjc_0000752,Sjc_0002914	0.1	0.00384	0.19152
GO:0035324	female germline ring canal	cellular_component	4	2	Sjc_0000752,Sjc_0002914	0.1	0.00384	0.19152
GO:0070822	Sin3-type complex	cellular_component	13	3	Sjc_0004590,Sjc_0004593,Sjc_0004595	0.34	0.00399	0.19152
GO:0043228	non-membrane-bounded organelle	cellular_component	1621	56	Sjc_0000155,Sjc_0000167,Sjc_0000427,Sjc_0000569,Sjc_0000688,Sjc_0000752,Sjc_0000950,Sjc_0000964,Sjc_0001291,Sjc_0001568,Sjc_0001999,Sjc_0002618,Sjc_0002694,Sjc_0002914,Sjc_0003166,Sjc_0003194,Sjc_0003199,Sjc_0003530,Sjc_0003678,Sjc_0003939,Sjc_0003975,Sjc_0004343,Sjc_0004489,Sjc_0004590,Sjc_0004593,Sjc_0004595,Sjc_0004598,Sjc_0004635,Sjc_0005210,Sjc_0005282,Sjc_0005343,Sjc_0005350,Sjc_0005431,Sjc…	41.84	0.00744	0.260817
GO:0043232	intracellular non-membrane-bounded organelle	cellular_component	1621	56	Sjc_0000155,Sjc_0000167,Sjc_0000427,Sjc_0000569,Sjc_0000688,Sjc_0000752,Sjc_0000950,Sjc_0000964,Sjc_0001291,Sjc_0001568,Sjc_0001999,Sjc_0002618,Sjc_0002694,Sjc_0002914,Sjc_0003166,Sjc_0003194,Sjc_0003199,Sjc_0003530,Sjc_0003678,Sjc_0003939,Sjc_0003975,Sjc_0004343,Sjc_0004489,Sjc_0004590,Sjc_0004593,Sjc_0004595,Sjc_0004598,Sjc_0004635,Sjc_0005210,Sjc_0005282,Sjc_0005343,Sjc_0005350,Sjc_0005431,Sjc…	41.84	0.00744	0.260817
GO:0005765	lysosomal membrane	cellular_component	73	6	Sjc_0003295,Sjc_0004093,Sjc_0005063,Sjc_0005156,Sjc_0005615,Sjc_0006957	1.88	0.01102	0.260817
GO:0098852	lytic vacuole membrane	cellular_component	74	6	Sjc_0003295,Sjc_0004093,Sjc_0005063,Sjc_0005156,Sjc_0005615,Sjc_0006957	1.91	0.01175	0.260817
GO:0000785	chromatin	cellular_component	121	8	Sjc_0000167,Sjc_0000569,Sjc_0003975,Sjc_0004590,Sjc_0004593,Sjc_0004595,Sjc_0004635,Sjc_0008207	3.12	0.01263	0.260817
GO:0045170	spectrosome	cellular_component	7	2	Sjc_0000688,Sjc_0000752	0.18	0.01277	0.260817
GO:0045172	germline ring canal	cellular_component	7	2	Sjc_0000752,Sjc_0002914	0.18	0.01277	0.260817
GO:0005694	chromosome	cellular_component	310	15	Sjc_0000167,Sjc_0000569,Sjc_0001291,Sjc_0003166,Sjc_0003678,Sjc_0003975,Sjc_0004590,Sjc_0004593,Sjc_0004595,Sjc_0004635,Sjc_0005350,Sjc_0005831,Sjc_0006459,Sjc_0007187,Sjc_0008207	8	0.01359	0.260817
GO:0005654	nucleoplasm	cellular_component	501	21	Sjc_0000569,Sjc_0001133,Sjc_0001417,Sjc_0001568,Sjc_0001851,Sjc_0001972,Sjc_0003644,Sjc_0003822,Sjc_0004590,Sjc_0004593,Sjc_0004595,Sjc_0004635,Sjc_0005589,Sjc_0005904,Sjc_0006459,Sjc_0006552,Sjc_0007183,Sjc_0007187,Sjc_0007645,Sjc_0007733,Sjc_0008042	12.93	0.01765	0.260817
GO:0000932	P-body	cellular_component	22	3	Sjc_0000167,Sjc_0003199,Sjc_0007532	0.57	0.01813	0.260817
GO:0031974	membrane-enclosed lumen	cellular_component	1136	40	Sjc_0000569,Sjc_0000950,Sjc_0001133,Sjc_0001417,Sjc_0001568,Sjc_0001851,Sjc_0001972,Sjc_0002618,Sjc_0003194,Sjc_0003307,Sjc_0003433,Sjc_0003644,Sjc_0003822,Sjc_0003939,Sjc_0003975,Sjc_0004245,Sjc_0004489,Sjc_0004590,Sjc_0004593,Sjc_0004595,Sjc_0004635,Sjc_0005063,Sjc_0005282,Sjc_0005350,Sjc_0005589,Sjc_0005596,Sjc_0005685,Sjc_0005904,Sjc_0006459,Sjc_0006552,Sjc_0006665,Sjc_0007002,Sjc_0007183,Sjc…	29.32	0.0202	0.260817
GO:0043233	organelle lumen	cellular_component	1136	40	Sjc_0000569,Sjc_0000950,Sjc_0001133,Sjc_0001417,Sjc_0001568,Sjc_0001851,Sjc_0001972,Sjc_0002618,Sjc_0003194,Sjc_0003307,Sjc_0003433,Sjc_0003644,Sjc_0003822,Sjc_0003939,Sjc_0003975,Sjc_0004245,Sjc_0004489,Sjc_0004590,Sjc_0004593,Sjc_0004595,Sjc_0004635,Sjc_0005063,Sjc_0005282,Sjc_0005350,Sjc_0005589,Sjc_0005596,Sjc_0005685,Sjc_0005904,Sjc_0006459,Sjc_0006552,Sjc_0006665,Sjc_0007002,Sjc_0007183,Sjc…	29.32	0.0202	0.260817
GO:0070013	intracellular organelle lumen	cellular_component	1136	40	Sjc_0000569,Sjc_0000950,Sjc_0001133,Sjc_0001417,Sjc_0001568,Sjc_0001851,Sjc_0001972,Sjc_0002618,Sjc_0003194,Sjc_0003307,Sjc_0003433,Sjc_0003644,Sjc_0003822,Sjc_0003939,Sjc_0003975,Sjc_0004245,Sjc_0004489,Sjc_0004590,Sjc_0004593,Sjc_0004595,Sjc_0004635,Sjc_0005063,Sjc_0005282,Sjc_0005350,Sjc_0005589,Sjc_0005596,Sjc_0005685,Sjc_0005904,Sjc_0006459,Sjc_0006552,Sjc_0006665,Sjc_0007002,Sjc_0007183,Sjc…	29.32	0.0202	0.260817
GO:0031981	nuclear lumen	cellular_component	933	34	Sjc_0000569,Sjc_0000950,Sjc_0001133,Sjc_0001417,Sjc_0001568,Sjc_0001851,Sjc_0001972,Sjc_0002618,Sjc_0003194,Sjc_0003307,Sjc_0003644,Sjc_0003822,Sjc_0003939,Sjc_0003975,Sjc_0004590,Sjc_0004593,Sjc_0004595,Sjc_0004635,Sjc_0005282,Sjc_0005350,Sjc_0005589,Sjc_0005596,Sjc_0005685,Sjc_0005904,Sjc_0006459,Sjc_0006552,Sjc_0006665,Sjc_0007183,Sjc_0007187,Sjc_0007645,Sjc_0007733,Sjc_0008042,Sjc_0008375,Sjc…	24.08	0.02065	0.260817
GO:0042555	MCM complex	cellular_component	9	2	Sjc_0003845,Sjc_0005528	0.23	0.02116	0.260817
GO:0045169	fusome	cellular_component	9	2	Sjc_0000688,Sjc_0000752	0.23	0.02116	0.260817
GO:0048188	Set1C/COMPASS complex	cellular_component	9	2	Sjc_0005589,Sjc_0006552	0.23	0.02116	0.260817
GO:0044428	nuclear part	cellular_component	1145	40	Sjc_0000167,Sjc_0000569,Sjc_0000950,Sjc_0001133,Sjc_0001417,Sjc_0001518,Sjc_0001568,Sjc_0001851,Sjc_0001972,Sjc_0002618,Sjc_0003194,Sjc_0003307,Sjc_0003644,Sjc_0003822,Sjc_0003939,Sjc_0003975,Sjc_0004489,Sjc_0004590,Sjc_0004593,Sjc_0004595,Sjc_0004635,Sjc_0005282,Sjc_0005350,Sjc_0005563,Sjc_0005589,Sjc_0005596,Sjc_0005685,Sjc_0005904,Sjc_0006459,Sjc_0006552,Sjc_0006665,Sjc_0007165,Sjc_0007183,Sjc…	29.56	0.02278	0.260817
GO:0016604	nuclear body	cellular_component	135	8	Sjc_0003644,Sjc_0003822,Sjc_0005589,Sjc_0006552,Sjc_0007183,Sjc_0007645,Sjc_0007733,Sjc_0008042	3.48	0.02302	0.260817
GO:0005774	vacuolar membrane	cellular_component	111	7	Sjc_0003295,Sjc_0004093,Sjc_0005063,Sjc_0005156,Sjc_0005615,Sjc_0006957,Sjc_0008547	2.87	0.02419	0.260817
GO:0016607	nuclear speck	cellular_component	87	6	Sjc_0003822,Sjc_0005589,Sjc_0006552,Sjc_0007645,Sjc_0007733,Sjc_0008042	2.25	0.0244	0.260817
GO:0000943	retrotransposon nucleocapsid	cellular_component	1	1	Sjc_0004489	0.03	0.02581	0.260817
GO:0005592	collagen type XI trimer	cellular_component	1	1	Sjc_0000808	0.03	0.02581	0.260817
GO:0019814	immunoglobulin complex	cellular_component	1	1	Sjc_0007942	0.03	0.02581	0.260817
GO:0019815	B cell receptor complex	cellular_component	1	1	Sjc_0007942	0.03	0.02581	0.260817
GO:0031264	death-inducing signaling complex	cellular_component	1	1	Sjc_0007866	0.03	0.02581	0.260817
GO:0031265	CD95 death-inducing signaling complex	cellular_component	1	1	Sjc_0007866	0.03	0.02581	0.260817
GO:0032009	early phagosome	cellular_component	1	1	Sjc_0007942	0.03	0.02581	0.260817
GO:0044530	supraspliceosomal complex	cellular_component	1	1	Sjc_0000167	0.03	0.02581	0.260817
GO:0097038	perinuclear endoplasmic reticulum	cellular_component	1	1	Sjc_0003174	0.03	0.02581	0.260817
GO:0043231	intracellular membrane-bounded organelle	cellular_component	3766	109	Sjc_0000155,Sjc_0000167,Sjc_0000221,Sjc_0000339,Sjc_0000569,Sjc_0000662,Sjc_0000688,Sjc_0000950,Sjc_0000962,Sjc_0000964,Sjc_0000966,Sjc_0001084,Sjc_0001133,Sjc_0001279,Sjc_0001291,Sjc_0001417,Sjc_0001518,Sjc_0001548,Sjc_0001568,Sjc_0001732,Sjc_0001766,Sjc_0001851,Sjc_0001898,Sjc_0001922,Sjc_0001972,Sjc_0002345,Sjc_0002618,Sjc_0002723,Sjc_0002984,Sjc_0003150,Sjc_0003166,Sjc_0003174,Sjc_0003194,Sjc…	97.21	0.02948	0.290265
GO:0044437	vacuolar part	cellular_component	122	7	Sjc_0003295,Sjc_0004093,Sjc_0005063,Sjc_0005156,Sjc_0005615,Sjc_0006957,Sjc_0008547	3.15	0.03782	0.363072
GO:1902494	catalytic complex	cellular_component	576	22	Sjc_0000569,Sjc_0001133,Sjc_0001417,Sjc_0001568,Sjc_0001851,Sjc_0001972,Sjc_0003307,Sjc_0003644,Sjc_0003678,Sjc_0003975,Sjc_0004590,Sjc_0004593,Sjc_0004595,Sjc_0004635,Sjc_0005589,Sjc_0005904,Sjc_0006552,Sjc_0007165,Sjc_0007187,Sjc_0008711,Sjc_0008902,Sjc_0009217	14.87	0.03892	0.364519
GO:0016469	proton-transporting two-sector ATPase complex	cellular_component	30	3	Sjc_0007240,Sjc_0008547,Sjc_0008741	0.77	0.04117	0.36922
GO:0033177	proton-transporting two-sector ATPase complex, proton-transporting domain	cellular_component	13	2	Sjc_0008547,Sjc_0008741	0.34	0.04286	0.36922
GO:0005515	protein binding	molecular_function	2298	87	Sjc_0000155,Sjc_0000167,Sjc_0000339,Sjc_0000427,Sjc_0000569,Sjc_0000587,Sjc_0000662,Sjc_0000688,Sjc_0000752,Sjc_0000962,Sjc_0001133,Sjc_0001239,Sjc_0001417,Sjc_0001548,Sjc_0001568,Sjc_0001732,Sjc_0001766,Sjc_0001851,Sjc_0001922,Sjc_0001972,Sjc_0001999,Sjc_0002345,Sjc_0002687,Sjc_0002914,Sjc_0002984,Sjc_0003166,Sjc_0003174,Sjc_0003175,Sjc_0003194,Sjc_0003199,Sjc_0003307,Sjc_0003402,Sjc_0003530,Sjc…	59.84	3.8e-06	0.0017024
GO:0003964	RNA-directed DNA polymerase activity	molecular_function	30	6	Sjc_0000459,Sjc_0000964,Sjc_0004489,Sjc_0004966,Sjc_0005014,Sjc_0006665	0.78	0.0001	0.0224
GO:0004407	histone deacetylase activity	molecular_function	14	4	Sjc_0001851,Sjc_0004590,Sjc_0004593,Sjc_0004595	0.36	0.00036	0.05376
GO:0033558	protein deacetylase activity	molecular_function	15	4	Sjc_0001851,Sjc_0004590,Sjc_0004593,Sjc_0004595	0.39	0.00048	0.05376
GO:0034061	DNA polymerase activity	molecular_function	47	6	Sjc_0000459,Sjc_0000964,Sjc_0004489,Sjc_0004966,Sjc_0005014,Sjc_0006665	1.22	0.00125	0.08624
GO:0005488	binding	molecular_function	4578	133	Sjc_0000094,Sjc_0000155,Sjc_0000167,Sjc_0000221,Sjc_0000271,Sjc_0000339,Sjc_0000427,Sjc_0000459,Sjc_0000569,Sjc_0000587,Sjc_0000662,Sjc_0000688,Sjc_0000710,Sjc_0000752,Sjc_0000808,Sjc_0000962,Sjc_0000964,Sjc_0001133,Sjc_0001239,Sjc_0001279,Sjc_0001291,Sjc_0001412,Sjc_0001417,Sjc_0001548,Sjc_0001568,Sjc_0001732,Sjc_0001766,Sjc_0001851,Sjc_0001898,Sjc_0001922,Sjc_0001972,Sjc_0001999,Sjc_0002345,Sjc…	119.2	0.00144	0.08624
GO:0003723	RNA binding	molecular_function	571	27	Sjc_0000167,Sjc_0000271,Sjc_0000459,Sjc_0000964,Sjc_0001548,Sjc_0001732,Sjc_0001972,Sjc_0002618,Sjc_0003150,Sjc_0003199,Sjc_0003975,Sjc_0004416,Sjc_0004489,Sjc_0004635,Sjc_0004966,Sjc_0005014,Sjc_0005210,Sjc_0005282,Sjc_0005685,Sjc_0006665,Sjc_0007144,Sjc_0007165,Sjc_0007458,Sjc_0007645,Sjc_0008042,Sjc_0008912,Sjc_0009474	14.87	0.00145	0.08624
GO:0019213	deacetylase activity	molecular_function	20	4	Sjc_0001851,Sjc_0004590,Sjc_0004593,Sjc_0004595	0.52	0.00154	0.08624
GO:0045322	unmethylated CpG binding	molecular_function	3	2	Sjc_0005589,Sjc_0006552	0.08	0.00199	0.0990578
GO:0016811	hydrolase activity, acting on carbon-nitrogen (but not peptide) bonds, in linear amides	molecular_function	27	4	Sjc_0001851,Sjc_0004590,Sjc_0004593,Sjc_0004595	0.7	0.00486	0.217728
GO:0016779	nucleotidyltransferase activity	molecular_function	107	8	Sjc_0000459,Sjc_0000964,Sjc_0001417,Sjc_0004489,Sjc_0004966,Sjc_0005014,Sjc_0006665,Sjc_0007604	2.79	0.00647	0.263505
GO:0016755	transferase activity, transferring amino-acyl groups	molecular_function	6	2	Sjc_0000094,Sjc_0008030	0.16	0.00943	0.278698
GO:0003779	actin binding	molecular_function	170	10	Sjc_0000688,Sjc_0000752,Sjc_0001999,Sjc_0002914,Sjc_0003530,Sjc_0005431,Sjc_0005615,Sjc_0006109,Sjc_0006748,Sjc_0009104	4.43	0.01281	0.278698
GO:0016861	intramolecular oxidoreductase activity, interconverting aldoses and ketoses	molecular_function	7	2	Sjc_0005890,Sjc_0007458	0.18	0.01298	0.278698
GO:0003676	nucleic acid binding	molecular_function	1389	48	Sjc_0000167,Sjc_0000271,Sjc_0000459,Sjc_0000569,Sjc_0000964,Sjc_0001133,Sjc_0001417,Sjc_0001548,Sjc_0001732,Sjc_0001972,Sjc_0002618,Sjc_0002984,Sjc_0003150,Sjc_0003166,Sjc_0003194,Sjc_0003199,Sjc_0003845,Sjc_0003975,Sjc_0004355,Sjc_0004416,Sjc_0004489,Sjc_0004635,Sjc_0004966,Sjc_0005014,Sjc_0005155,Sjc_0005172,Sjc_0005210,Sjc_0005282,Sjc_0005528,Sjc_0005589,Sjc_0005685,Sjc_0005831,Sjc_0006459,Sjc…	36.17	0.01594	0.278698
GO:0015078	proton transmembrane transporter activity	molecular_function	58	5	Sjc_0003295,Sjc_0004343,Sjc_0007240,Sjc_0008547,Sjc_0008741	1.51	0.01693	0.278698
GO:0140097	catalytic activity, acting on DNA	molecular_function	128	8	Sjc_0000459,Sjc_0000964,Sjc_0003845,Sjc_0004489,Sjc_0004966,Sjc_0005014,Sjc_0006665,Sjc_0008375	3.33	0.01801	0.278698
GO:0004715	non-membrane spanning protein tyrosine kinase activity	molecular_function	22	3	Sjc_0001766,Sjc_0007002,Sjc_0007942	0.57	0.01853	0.278698
GO:0016896	exoribonuclease activity, producing 5-phosphomonoesters	molecular_function	9	2	Sjc_0003199,Sjc_0003975	0.23	0.0215	0.278698
GO:0048306	calcium-dependent protein binding	molecular_function	9	2	Sjc_0004343,Sjc_0005155	0.23	0.0215	0.278698
GO:0000268	peroxisome targeting sequence binding	molecular_function	1	1	Sjc_0001898	0.03	0.02604	0.278698
GO:0000827	inositol-1,3,4,5,6-pentakisphosphate kinase activity	molecular_function	1	1	Sjc_0004191	0.03	0.02604	0.278698
GO:0000828	inositol hexakisphosphate kinase activity	molecular_function	1	1	Sjc_0004191	0.03	0.02604	0.278698
GO:0000832	inositol hexakisphosphate 5-kinase activity	molecular_function	1	1	Sjc_0004191	0.03	0.02604	0.278698
GO:0004057	arginyltransferase activity	molecular_function	1	1	Sjc_0008030	0.03	0.02604	0.278698
GO:0004308	exo-alpha-sialidase activity	molecular_function	1	1	Sjc_0005084	0.03	0.02604	0.278698
GO:0004751	ribose-5-phosphate isomerase activity	molecular_function	1	1	Sjc_0005890	0.03	0.02604	0.278698
GO:0005053	peroxisome matrix targeting signal-2 binding	molecular_function	1	1	Sjc_0001898	0.03	0.02604	0.278698
GO:0016603	glutaminyl-peptide cyclotransferase activity	molecular_function	1	1	Sjc_0000094	0.03	0.02604	0.278698
GO:0016997	alpha-sialidase activity	molecular_function	1	1	Sjc_0005084	0.03	0.02604	0.278698
GO:0030372	high molecular weight B cell growth factor receptor binding	molecular_function	1	1	Sjc_0008687	0.03	0.02604	0.278698
GO:0033857	diphosphoinositol-pentakisphosphate kinase activity	molecular_function	1	1	Sjc_0004191	0.03	0.02604	0.278698
GO:0043828	tRNA 2-selenouridine synthase activity	molecular_function	1	1	Sjc_0004489	0.03	0.02604	0.278698
GO:0047389	glycerophosphocholine phosphodiesterase activity	molecular_function	1	1	Sjc_0000710	0.03	0.02604	0.278698
GO:0052723	inositol hexakisphosphate 1-kinase activity	molecular_function	1	1	Sjc_0004191	0.03	0.02604	0.278698
GO:0052724	inositol hexakisphosphate 3-kinase activity	molecular_function	1	1	Sjc_0004191	0.03	0.02604	0.278698
GO:0052794	exo-alpha-(2->3)-sialidase activity	molecular_function	1	1	Sjc_0005084	0.03	0.02604	0.278698
GO:0052795	exo-alpha-(2->6)-sialidase activity	molecular_function	1	1	Sjc_0005084	0.03	0.02604	0.278698
GO:0052796	exo-alpha-(2->8)-sialidase activity	molecular_function	1	1	Sjc_0005084	0.03	0.02604	0.278698
GO:0004532	exoribonuclease activity	molecular_function	10	2	Sjc_0003199,Sjc_0003975	0.26	0.02642	0.278698
GO:0004860	protein kinase inhibitor activity	molecular_function	10	2	Sjc_0004343,Sjc_0005282	0.26	0.02642	0.278698
GO:0019210	kinase inhibitor activity	molecular_function	10	2	Sjc_0004343,Sjc_0005282	0.26	0.02642	0.278698
GO:0016810	hydrolase activity, acting on carbon-nitrogen (but not peptide) bonds	molecular_function	44	4	Sjc_0001851,Sjc_0004590,Sjc_0004593,Sjc_0004595	1.15	0.02675	0.278698
GO:0005178	integrin binding	molecular_function	11	2	Sjc_0002345,Sjc_0007942	0.29	0.03175	0.316089
GO:0019905	syntaxin binding	molecular_function	11	2	Sjc_0004568,Sjc_0008687	0.29	0.03175	0.316089
GO:0008092	cytoskeletal protein binding	molecular_function	286	13	Sjc_0000688,Sjc_0000752,Sjc_0001999,Sjc_0002914,Sjc_0003530,Sjc_0004343,Sjc_0005431,Sjc_0005615,Sjc_0006109,Sjc_0006748,Sjc_0008279,Sjc_0008920,Sjc_0009104	7.45	0.03467	0.337656
GO:0042800	histone methyltransferase activity (H3-K4 specific)	molecular_function	12	2	Sjc_0005589,Sjc_0006552	0.31	0.03746	0.352009
GO:0004518	nuclease activity	molecular_function	148	8	Sjc_0000964,Sjc_0003199,Sjc_0003975,Sjc_0004489,Sjc_0004966,Sjc_0005589,Sjc_0006665,Sjc_0008920	3.85	0.03857	0.352009
GO:0018024	histone-lysine N-methyltransferase activity	molecular_function	30	3	Sjc_0003166,Sjc_0005589,Sjc_0006552	0.78	0.04204	0.352009
GO:0016278	lysine N-methyltransferase activity	molecular_function	31	3	Sjc_0003166,Sjc_0005589,Sjc_0006552	0.81	0.04569	0.352009
GO:0016279	protein-lysine N-methyltransferase activity	molecular_function	31	3	Sjc_0003166,Sjc_0005589,Sjc_0006552	0.81	0.04569	0.352009
GO:0016796	exonuclease activity, active with either ribo- or deoxyribonucleic acids and producing 5-phosphomonoesters	molecular_function	14	2	Sjc_0003199,Sjc_0003975	0.36	0.04993	0.352009
