# Supplementary material for: Comparative microRNAs profile of Schistosoma japonicum male worms derived from single-sex and bisexual infections: Implications of the multifunctional role of microRNA
Source: Parasitol Res. 2025 Apr 24;124(4):43. doi: 10.1007/s00436-025-08489-x (PMC12021732; doi:10.1007/s00436-025-08489-x)
Supplement: Supplementary file 6 — Supplementary file6 (XLSX 23 KB) [file 436_2025_8489_MOESM6_ESM.xlsx]

## Sheet: General information
Comparative microRNAs profile of Schistosoma japonicum male worms derived from single-sex and bisexual infections: Implications of the multifunction role of microRNA
Haoran Zhong1, Danlin Zhu1, Bowen Dong1, Luobin Wu1,2 Ke Lu1, Zhiqiang Fu1, Jinming Liu1, Guiquan Guan3,4, Yamei Jin1,*
1 National Reference Laboratory for Animal Schistosomiasis, Key Laboratory of Animal Parasitology of Ministry of Agriculture and Rural Affairs, Shanghai Veterinary Research Institute, Chinese Academy of Agricultural Sciences, Shanghai, P.R. China
2 College of Life Sciences, Shanghai Normal University, Shanghai, P.R. China
3 State Key Laboratory for Animal Disease Control and Prevention, College of Veterinary Medicine, Lanzhou University, Lanzhou Veterinary Research Institute, Chinese Academy of Agricultural Sciences, Lanzhou, Gansu, China
4 Key Laboratory of Veterinary Parasitology of Gansu Province, Gansu Province Research Center for Basic Disciplines of Pathogen Biology, Lanzhou, Gansu, China
* Correspondence: yameijin@shvri.ac.cn

## Sheet: KEGG_enrichment
Table S5. KEGG enrichment analysis of DEM target genes identified by miRanda.
Pathway_id	Pathway_name	Pathway_class	Annotated	Significant	SymbolList	Expected	classic_fisher	FDR
ko00564	Glycerophospholipid metabolism	Lipid metabolism	48	2	Sjc_0002345,Sjc_0000964	1.33279	0.387463	0.85771
ko04145	Phagosome	Transport and catabolism	52	3	Sjc_0008547,Sjc_0003678,Sjc_0007240	1.44385	0.173666	0.85771
ko04962	Vasopressin-regulated water reabsorption	Excretory system	62	2	Sjc_0003175,Sjc_0003678	1.72152	0.519317	0.85771
ko05031	Amphetamine addiction	Substance dependence	39	1	Sjc_0003175	1.08289	0.669432	0.85771
ko04110	Cell cycle	Cell growth and death	70	2	Sjc_0006459,Sjc_0003845	1.94365	0.585975	0.85771
ko05131	Shigellosis	Infectious diseases Bacterial	32	3	Sjc_0009104,Sjc_0006109,Sjc_0001999	0.888526	0.0572247	0.85771
ko00190	Oxidative phosphorylation	Energy metabolism	64	4	Sjc_0008547,Sjc_0008741,Sjc_0009445,Sjc_0007240	1.77705	0.0996825	0.85771
ko04970	Salivary secretion	Digestive system	26	1	Sjc_0003175	0.721927	0.520953	0.85771
ko04916	Melanogenesis	Endocrine system	40	2	Sjc_0001681,Sjc_0003175	1.11066	0.30567	0.85771
ko00790	Folate biosynthesis	Metabolism of cofactors and vitamins	10	1	Sjc_0007113	0.277664	0.245816	0.85771
ko04260	Cardiac muscle contraction	Circulatory system	22	1	Sjc_0000110	0.610862	0.463244	0.85771
ko05410	Hypertrophic cardiomyopathy (HCM)	Cardiovascular diseases	25	2	Sjc_0009382,Sjc_0000110	0.694161	0.151639	0.85771
ko04721	Synaptic vesicle cycle	Nervous system	40	2	Sjc_0008547,Sjc_0007240	1.11066	0.30567	0.85771
ko05012	Parkinson*s disease	Neurodegenerative diseases	71	2	Sjc_0008741,Sjc_0009445	1.97142	0.593824	0.85771
ko04910	Insulin signaling pathway	Endocrine system	76	2	Sjc_0009382,Sjc_0001239	2.11025	0.631432	0.85771
ko04540	Gap junction	Cell communication	32	1	Sjc_0003175	0.888526	0.596238	0.85771
ko04972	Pancreatic secretion	Digestive system	32	2	Sjc_0003175,Sjc_0001412	0.888526	0.222372	0.85771
ko00051	Fructose and mannose metabolism	Carbohydrate metabolism	13	1	Sjc_0007604	0.360964	0.307178	0.85771
ko03030	DNA replication	Replication and repair	24	1	Sjc_0003845	0.666394	0.492907	0.85771
ko04915	Estrogen signaling pathway	Endocrine system	39	1	Sjc_0003175	1.08289	0.669432	0.85771
ko04912	GnRH signaling pathway	Endocrine system	34	1	Sjc_0003175	0.944059	0.618642	0.85771
ko05120	Epithelial cell signaling in Helicobacter pylori infection	Infectious diseases Bacterial	33	2	Sjc_0008547,Sjc_0007240	0.916292	0.232735	0.85771
ko05146	Amoebiasis	Infectious diseases Parasitic	33	1	Sjc_0003175	0.916292	0.607597	0.85771
ko05169	Epstein-Barr virus infection	Infectious diseases Viral	91	4	Sjc_0001417,Sjc_0007942,Sjc_0007002,Sjc_0001851	2.52675	0.244591	0.85771
ko03410	Base excision repair	Replication and repair	18	1	Sjc_0005831	0.499796	0.398698	0.85771
ko03018	RNA degradation	Folding, sorting and degradation	46	4	Sjc_0002618,Sjc_0003975,Sjc_0003199,Sjc_0007532	1.27726	0.0369678	0.85771
ko04270	Vascular smooth muscle contraction	Circulatory system	38	1	Sjc_0003175	1.05512	0.659838	0.85771
ko04664	Fc epsilon RI signaling pathway	Immune system	25	1	Sjc_0007942	0.694161	0.507126	0.85771
ko05110	Vibrio cholerae infection	Infectious diseases Bacterial	31	3	Sjc_0008547,Sjc_0003175,Sjc_0007240	0.860759	0.0528802	0.85771
ko03040	Spliceosome	Transcription	111	6	Sjc_0007645,Sjc_0008042,Sjc_0001548,Sjc_0001518,Sjc_0001972,Sjc_0007165	3.08207	0.0847739	0.85771
ko00520	Amino sugar and nucleotide sugar metabolism	Carbohydrate metabolism	26	1	Sjc_0007604	0.721927	0.520953	0.85771
ko05034	Alcoholism	Substance dependence	50	2	Sjc_0003175,Sjc_0001851	1.38832	0.407323	0.85771
ko05100	Bacterial invasion of epithelial cells	Infectious diseases Bacterial	37	3	Sjc_0009104,Sjc_0006109,Sjc_0001999	1.02736	0.0813556	0.85771
ko04918	Thyroid hormone synthesis	Endocrine system	19	1	Sjc_0003175	0.527562	0.415518	0.85771
ko04122	Sulfur relay system	Folding, sorting and degradation	8	1	Sjc_0007113	0.222131	0.201963	0.85771
ko04020	Calcium signaling pathway	Signal transduction	59	2	Sjc_0001239,Sjc_0003175	1.63822	0.492594	0.85771
ko04670	Leukocyte transendothelial migration	Immune system	33	1	Sjc_0001412	0.916292	0.607597	0.85771
ko03420	Nucleotide excision repair	Replication and repair	35	1	Sjc_0003307	0.971825	0.62938	0.85771
ko04976	Bile secretion	Digestive system	25	2	Sjc_0008902,Sjc_0003175	0.694161	0.151639	0.85771
ko00030	Pentose phosphate pathway	Carbohydrate metabolism	15	1	Sjc_0005890	0.416497	0.345326	0.85771
ko05130	Pathogenic Escherichia coli infection	Infectious diseases Bacterial	29	3	Sjc_0009104,Sjc_0006109,Sjc_0001999	0.805227	0.0446978	0.85771
ko00600	Sphingolipid metabolism	Lipid metabolism	20	1	Sjc_0002345	0.555329	0.431874	0.85771
ko04713	Circadian entrainment	Environmental adaptation	25	1	Sjc_0003175	0.694161	0.507126	0.85771
ko05134	Legionellosis	Infectious diseases Bacterial	19	2	Sjc_0000271,Sjc_0000221	0.527562	0.0959452	0.85771
ko00760	Nicotinate and nicotinamide metabolism	Metabolism of cofactors and vitamins	20	1	Sjc_0001991	0.555329	0.431874	0.85771
ko04920	Adipocytokine signaling pathway	Endocrine system	29	2	Sjc_0009382,Sjc_0004929	0.805227	0.191576	0.85771
ko03022	Basal transcription factors	Transcription	33	1	Sjc_0005904	0.916292	0.607597	0.85771
ko04971	Gastric acid secretion	Digestive system	20	1	Sjc_0003175	0.555329	0.431874	0.85771
ko05014	Amyotrophic lateral sclerosis (ALS)	Neurodegenerative diseases	25	1	Sjc_0003174	0.694161	0.507126	0.85771
ko03015	mRNA surveillance pathway	Translation	69	3	Sjc_0007645,Sjc_0008042,Sjc_0000167	1.91588	0.299769	0.85771
ko04111	Cell cycle - yeast	Cell growth and death	65	2	Sjc_0006459,Sjc_0003845	1.80482	0.545112	0.85771
ko04720	Long-term potentiation	Nervous system	37	1	Sjc_0001412	1.02736	0.64997	0.85771
ko05217	Basal cell carcinoma	Cancers Specific types	24	1	Sjc_0001681	0.666394	0.492907	0.85771
ko05132	Salmonella infection	Infectious diseases Bacterial	27	3	Sjc_0003678,Sjc_0009104,Sjc_0001999	0.749694	0.0372085	0.85771
ko04514	Cell adhesion molecules (CAMs)	Signaling molecules and interaction	18	1	Sjc_0000982	0.499796	0.398698	0.85771
ko05030	Cocaine addiction	Substance dependence	25	1	Sjc_0003175	0.694161	0.507126	0.85771
ko04730	Long-term depression	Nervous system	25	1	Sjc_0003175	0.694161	0.507126	0.85771
ko05020	Prion diseases	Neurodegenerative diseases	18	1	Sjc_0000982	0.499796	0.398698	0.85771
ko04130	SNARE interactions in vesicular transport	Folding, sorting and degradation	21	1	Sjc_0000962	0.583095	0.447779	0.85771
ko04380	Osteoclast differentiation	Development	29	1	Sjc_0007942	0.805227	0.56018	0.85771
ko01230	Biosynthesis of amino acids	Metabolism	32	1	Sjc_0005890	0.888526	0.596238	0.85771
ko04650	Natural killer cell mediated cytotoxicity	Immune system	33	1	Sjc_0007942	0.916292	0.607597	0.85771
ko03020	RNA polymerase	Transcription	21	1	Sjc_0001417	0.583095	0.447779	0.85771
ko04966	Collecting duct acid secretion	Excretory system	13	1	Sjc_0007240	0.360964	0.307178	0.85771
ko00740	Riboflavin metabolism	Metabolism of cofactors and vitamins	6	1	Sjc_0005063	0.166599	0.155601	0.85771
ko04530	Tight junction	Cell communication	62	4	Sjc_0004980,Sjc_0003530,Sjc_0006109,Sjc_0005431	1.72152	0.0911384	0.85771
ko05414	Dilated cardiomyopathy	Cardiovascular diseases	22	2	Sjc_0003175,Sjc_0000110	0.610862	0.122996	0.85771
ko04062	Chemokine signaling pathway	Immune system	49	2	Sjc_0001412,Sjc_0007002	1.36056	0.397429	0.85771
ko05032	Morphine addiction	Substance dependence	21	1	Sjc_0003175	0.583095	0.447779	0.85771
ko04911	Insulin secretion	Endocrine system	32	1	Sjc_0003175	0.888526	0.596238	0.85771
ko04390	Hippo signaling pathway	Signal transduction	67	2	Sjc_0001681,Sjc_0006446	1.86035	0.56178	0.85771
ko04961	Endocrine and other factor-regulated calcium reabsorption	Excretory system	22	1	Sjc_0003175	0.610862	0.463244	0.85771
ko04113	Meiosis - yeast	Cell growth and death	49	2	Sjc_0006459,Sjc_0003845	1.36056	0.397429	0.85771
ko04742	Taste transduction	Sensory system	9	1	Sjc_0003175	0.249898	0.224195	0.85771
ko05219	Bladder cancer	Cancers Specific types	15	1	Sjc_0006446	0.416497	0.345326	0.85771
ko04913	Ovarian steroidogenesis	Endocrine system	9	1	Sjc_0003175	0.249898	0.224195	0.85771
ko04975	Fat digestion and absorption	Digestive system	11	2	Sjc_0002345,Sjc_0000964	0.305431	0.0355468	0.85771
ko04330	Notch signaling pathway	Signal transduction	24	2	Sjc_0001681,Sjc_0001084	0.666394	0.141942	0.85771
ko04623	Cytosolic DNA-sensing pathway	Immune system	10	1	Sjc_0001417	0.277664	0.245816	0.85771
ko05142	Chagas disease (American trypanosomiasis)	Infectious diseases Parasitic	24	1	Sjc_0003175	0.666394	0.492907	0.85771
ko04710	Circadian rhythm	Environmental adaptation	16	1	Sjc_0009382	0.444263	0.363616	0.85771
ko05323	Rheumatoid arthritis	Immune diseases	18	2	Sjc_0008547,Sjc_0007240	0.499796	0.0873646	0.85771
ko04064	NF-kappa B signaling pathway	Signal transduction	9	1	Sjc_0007942	0.249898	0.224195	0.85771
ko00710	Carbon fixation in photosynthetic organisms	Energy metabolism	11	1	Sjc_0005890	0.305431	0.266842	0.85771
ko05152	Tuberculosis	Infectious diseases Bacterial	44	2	Sjc_0008547,Sjc_0007942	1.22172	0.34696	0.85771
ko04666	Fc gamma R-mediated phagocytosis	Immune system	41	4	Sjc_0007942,Sjc_0002345,Sjc_0009104,Sjc_0001999	1.13842	0.0254322	0.85771
ko00565	Ether lipid metabolism	Lipid metabolism	11	1	Sjc_0002345	0.305431	0.266842	0.85771
ko04662	B cell receptor signaling pathway	Immune system	25	1	Sjc_0007942	0.694161	0.507126	0.85771
ko03013	RNA transport	Translation	108	7	Sjc_0007645,Sjc_0008042,Sjc_0007144,Sjc_0000271,Sjc_0005563,Sjc_0000167,Sjc_0007458	2.99878	0.0281012	0.85771
ko05010	Alzheimer*s disease	Neurodegenerative diseases	88	3	Sjc_0001084,Sjc_0008741,Sjc_0009445	2.44345	0.445211	0.85771
ko04810	Regulation of actin cytoskeleton	Cell motility	77	2	Sjc_0009104,Sjc_0001999	2.13802	0.638627	0.85771
ko00970	Aminoacyl-tRNA biosynthesis	Translation	38	1	Sjc_0003607	1.05512	0.659838	0.85771
ko00310	Lysine degradation	Amino acid metabolism	25	1	Sjc_0003166	0.694161	0.507126	0.85771
ko00561	Glycerolipid metabolism	Lipid metabolism	27	2	Sjc_0002345,Sjc_0000964	0.749694	0.171405	0.85771
ko05223	Non-small cell lung cancer	Cancers Specific types	25	1	Sjc_0006446	0.694161	0.507126	0.85771
ko04142	Lysosome	Transport and catabolism	68	2	Sjc_0008547,Sjc_0003295	1.88812	0.569953	0.85771
ko05211	Renal cell carcinoma	Cancers Specific types	43	1	Sjc_0001412	1.19396	0.705213	0.874508
ko00230	Purine metabolism	Nucleotide metabolism	86	2	Sjc_0001417,Sjc_0003433	2.38791	0.698576	0.874508
ko05203	Viral carcinogenesis	Cancers Overview	91	2	Sjc_0007942,Sjc_0001851	2.52675	0.728248	0.874508
ko04510	Focal adhesion	Cell communication	90	2	Sjc_0006748,Sjc_0001412	2.49898	0.722515	0.874508
ko04724	Glutamatergic synapse	Nervous system	45	1	Sjc_0003175	1.24949	0.721644	0.874508
ko04144	Endocytosis	Transport and catabolism	88	2	Sjc_0002687,Sjc_0004568	2.44345	0.710748	0.874508
ko04141	Protein processing in endoplasmic reticulum	Folding, sorting and degradation	93	2	Sjc_0003174,Sjc_0001291	2.58228	0.739421	0.874508
ko03010	Ribosome	Translation	92	2	Sjc_0002694,Sjc_0004489	2.55451	0.733883	0.874508
ko01110	Biosynthesis of secondary metabolites	Metabolism	142	3	Sjc_0007604,Sjc_0005890,Sjc_0003433	3.94283	0.766162	0.880044
ko04728	Dopaminergic synapse	Nervous system	53	1	Sjc_0003175	1.47162	0.778813	0.880044
ko04726	Serotonergic synapse	Nervous system	51	1	Sjc_0003175	1.41609	0.765711	0.880044
ko05016	Huntington*s disease	Neurodegenerative diseases	104	2	Sjc_0008741,Sjc_0009445	2.88771	0.794186	0.880044
ko01200	Carbon metabolism	Metabolism	55	1	Sjc_0005890	1.52715	0.791192	0.880044
ko04722	Neurotrophin signaling pathway	Nervous system	49	1	Sjc_0001412	1.36056	0.751845	0.880044
ko04391	Hippo signaling pathway - fly	Signal transduction	54	1	Sjc_0008076	1.49939	0.78509	0.880044
ko04310	Wnt signaling pathway	Signal transduction	59	1	Sjc_0001681	1.63822	0.813938	0.885968
ko05168	Herpes simplex infection	Infectious diseases Viral	58	1	Sjc_0008042	1.61045	0.808491	0.885968
ko01100	Metabolic pathways	Metabolism	532	12	Sjc_0007604,Sjc_0001417,Sjc_0008547,Sjc_0008741,Sjc_0005890,Sjc_0007113,Sjc_0002345,Sjc_0009445,Sjc_0001991,Sjc_0007240,Sjc_0003433,Sjc_0000964	14.7717	0.835282	0.889308
ko00240	Pyrimidine metabolism	Nucleotide metabolism	62	1	Sjc_0001417	1.72152	0.829378	0.889308
ko05200	Pathways in cancer	Cancers Overview	115	2	Sjc_0001681,Sjc_0006446	3.19314	0.838696	0.889308
ko01120	Microbial metabolism in diverse environments	Metabolism	68	1	Sjc_0005890	1.88812	0.856568	0.892864
ko03008	Ribosome biogenesis in eukaryotes	Translation	68	1	Sjc_0005685	1.88812	0.856568	0.892864
ko04120	Ubiquitin mediated proteolysis	Folding, sorting and degradation	80	1	Sjc_0003307	2.22131	0.898776	0.928987
ko04010	MAPK signaling pathway	Signal transduction	84	1	Sjc_0001412	2.33238	0.909914	0.932662
ko05205	Proteoglycans in cancer	Cancers Overview	95	1	Sjc_0006109	2.63781	0.934689	0.934689
ko05166	HTLV-I infection	Infectious diseases Viral	95	1	Sjc_0001681	2.63781	0.934689	0.934689
ko04151	PI3K-Akt signaling pathway	Signal transduction	89	1	Sjc_0007942	2.47121	0.922151	0.934689
