# Supplementary material for: Comparative microRNAs profile of Schistosoma japonicum male worms derived from single-sex and bisexual infections: Implications of the multifunctional role of microRNA
Source: Parasitol Res. 2025 Apr 24;124(4):43. doi: 10.1007/s00436-025-08489-x (PMC12021732; doi:10.1007/s00436-025-08489-x)
Supplement: Supplementary file 7 — Supplementary file7 (XLSX 495 KB) [file 436_2025_8489_MOESM7_ESM.xlsx]

## Sheet: General information
Comparative microRNAs profile of Schistosoma japonicum male worms derived from single-sex and bisexual infections: Implications of the multifunction role of microRNA
Haoran Zhong1, Danlin Zhu1, Bowen Dong1, Luobin Wu1,2 Ke Lu1, Zhiqiang Fu1, Jinming Liu1, Guiquan Guan3,4, Yamei Jin1,*
1 National Reference Laboratory for Animal Schistosomiasis, Key Laboratory of Animal Parasitology of Ministry of Agriculture and Rural Affairs, Shanghai Veterinary Research Institute, Chinese Academy of Agricultural Sciences, Shanghai, P.R. China
2 College of Life Sciences, Shanghai Normal University, Shanghai, P.R. China
3 State Key Laboratory for Animal Disease Control and Prevention, College of Veterinary Medicine, Lanzhou University, Lanzhou Veterinary Research Institute, Chinese Academy of Agricultural Sciences, Lanzhou, Gansu, China
4 Key Laboratory of Veterinary Parasitology of Gansu Province, Gansu Province Research Center for Basic Disciplines of Pathogen Biology, Lanzhou, Gansu, China
* Correspondence: yameijin@shvri.ac.cn

## Sheet: Sheet1
Table S6. Information of DEM target genes selected for qPCR analysis.
miRNA name	targe gene ID	description	Genbank ID
sja-miR-8185	Sjc_0000271	Elongation factor 1-alpha%2C somatic form	KAH8849672.1
	Sjc_0003845	DNA replication licensing factor mcm7-A	KAH8867940.1
sja-miR-3499	Sjc_0008865	cement protein 3B variant 3	TNN06278.1
	Sjc_0001412	Ras-related protein Rap-1b	CAX71112.1
	Sjc_0006748	Beta-parvin	TNN12115.1
	Sjc_0009104	Actin-related protein 2/3 complex subunit 2	AAW25054.1
	Sjc_0008711	Axin-1	TNN15035.1
	Sjc_0004568	Ras-related protein Rab-4A	KAH8872595.1
	Sjc_0007166	Cell cycle control protein 50A	KAH8861555.1
	Sjc_0006400	Tetraspanning orphan receptor	AAW26644.1
sja-miR-3497	Sjc_0007733	WW domain-binding protein 4	TNN15556.1
sja-miR-124-5p	Sjc_0000427	Pericentrin	TNN09301.1
	Sjc_0000962	blocked early in transport 1	TNN11806.1
sja-miR-2c-5p	Sjc_0006916	T-complex protein 1 subunit delta	CAX74341.1
