# Supplementary material for: Comparative microRNAs profile of Schistosoma japonicum male worms derived from single-sex and bisexual infections: Implications of the multifunctional role of microRNA
Source: Parasitol Res. 2025 Apr 24;124(4):43. doi: 10.1007/s00436-025-08489-x (PMC12021732; doi:10.1007/s00436-025-08489-x)
Supplement: Supplementary file 8 — Supplementary file8 (XLSX 11 KB) [file 436_2025_8489_MOESM8_ESM.xlsx]

## Sheet: General information
Comparative microRNAs profile of Schistosoma japonicum male worms derived from single-sex and bisexual infections: Implications of the multifunction role of microRNA
Haoran Zhong1, Danlin Zhu1, Bowen Dong1, Luobin Wu1,2 Ke Lu1, Zhiqiang Fu1, Jinming Liu1, Guiquan Guan3,4, Yamei Jin1,*
1 National Reference Laboratory for Animal Schistosomiasis, Key Laboratory of Animal Parasitology of Ministry of Agriculture and Rural Affairs, Shanghai Veterinary Research Institute, Chinese Academy of Agricultural Sciences, Shanghai, P.R. China
2 College of Life Sciences, Shanghai Normal University, Shanghai, P.R. China
3 State Key Laboratory for Animal Disease Control and Prevention, College of Veterinary Medicine, Lanzhou University, Lanzhou Veterinary Research Institute, Chinese Academy of Agricultural Sciences, Lanzhou, Gansu, China
4 Key Laboratory of Veterinary Parasitology of Gansu Province, Gansu Province Research Center for Basic Disciplines of Pathogen Biology, Lanzhou, Gansu, China
* Correspondence: yameijin@shvri.ac.cn

## Sheet: Sheet1
Table S7. DEMs Identified in MM, MF, and BALB/c mice.
MM	BALB/c mice	MF
sja-miR-3502	sja-miR-2e-3p	sja-miR-3485-5p
sja-miR-8185	sja-miR-3488	sja-miR-3491
sja-miR-3491	sja-miR-133	sja-miR-3501
sja-miR-3488	sja-miR-3505	sja-miR-3497
sja-miR-3482-5p	sja-miR-3491	sja-miR-3506
sja-miR-3482-3p	sja-miR-3502	sja-miR-3486-5p
sja-miR-3483-3p	sja-miR-3495	sja-miR-3493
sja-miR-2e-3p	sja-miR-3498	sja-bantam
sja-miR-125b		sja-miR-3490
		sja-miR-3504
		sja-miR-3498
		sja-miR-3502
		sja-miR-3489
		sja-miR-219-3p
		sja-miR-3494
		sja-miR-3500
