# Supplementary material for: Comparative microRNAs profile of Schistosoma japonicum male worms derived from single-sex and bisexual infections: Implications of the multifunctional role of microRNA
Source: Parasitol Res. 2025 Apr 24;124(4):43. doi: 10.1007/s00436-025-08489-x (PMC12021732; doi:10.1007/s00436-025-08489-x)
Supplement: Supplementary file 9 — Supplementary file9 (XLSX 12 KB) [file 436_2025_8489_MOESM9_ESM.xlsx]

## Sheet: General information
Comparative microRNAs profile of Schistosoma japonicum male worms derived from single-sex and bisexual infections: Implications of the multifunction role of microRNA
Haoran Zhong1, Danlin Zhu1, Bowen Dong1, Luobin Wu1,2 Ke Lu1, Zhiqiang Fu1, Jinming Liu1, Guiquan Guan3,4, Yamei Jin1,*
1 National Reference Laboratory for Animal Schistosomiasis, Key Laboratory of Animal Parasitology of Ministry of Agriculture and Rural Affairs, Shanghai Veterinary Research Institute, Chinese Academy of Agricultural Sciences, Shanghai, P.R. China
2 College of Life Sciences, Shanghai Normal University, Shanghai, P.R. China
3 State Key Laboratory for Animal Disease Control and Prevention, College of Veterinary Medicine, Lanzhou University, Lanzhou Veterinary Research Institute, Chinese Academy of Agricultural Sciences, Lanzhou, Gansu, China
4 Key Laboratory of Veterinary Parasitology of Gansu Province, Gansu Province Research Center for Basic Disciplines of Pathogen Biology, Lanzhou, Gansu, China
* Correspondence: yameijin@shvri.ac.cn

## Sheet: Sheet1
Table S8. DEMs Identified in SM, SF, SCID mice, water buffalo, Microtus fortis and Wistar rats.
SM	SCID mice	SF	water buffalo	Microtus fortis	Wistar rats
sja-miR-277	sja-miR-71a	sja-miR-2c-5p	sja-miR-7-3p	sja-miR-3481-3p	sja-miR-124-3p
sja-miR-124-3p	sja-miR-190-5p	sja-miR-1	sja-miR-219-5p	sja-miR-3502	sja-miR-1
sja-bantam	sja-miR-71b-5p	sja-let-7	sja-miR-124-3p	sja-miR-3482-5p	sja-miR-71b-5p
sja-miR-3479-3p	sja-miR-36-3p	sja-miR-124-3p	sja-miR-2e-5p	sja-miR-3489	sja-miR-307
sja-miR-71b-5p	sja-miR-10-5p	sja-miR-3482-3p	sja-miR-3490	sja-miR-2e-5p	sja-miR-2a-3p
sja-miR-3492	sja-miR-125a	sja-miR-7-5p		sja-miR-2c-5p	sja-miR-277
sja-miR-10-5p	sja-miR-3490	sja-miR-3503		sja-miR-61	sja-miR-2e-3p
sja-miR-3499	sja-miR-8-3p	sja-miR-36-3p		sja-miR-3479-3p	sja-miR-2b-3p
sja-miR-3497	sja-miR-124-3p	sja-miR-10-5p		sja-miR-3493	sja-miR-10-3p
sja-miR-124-5p	sja-miR-31-5p	sja-miR-3479-3p		sja-miR-307	sja-miR-71
sja-miR-2c-5p		sja-miR-124-5p		sja-miR-2b-3p	sja-miR-61
		sja-miR-8-3p		sja-miR-2162-3p	sja-miR-2162-3p
		sja-miR-36-5p		sja-miR-10-3p	sja-let-7
		sja-miR-125a		sja-miR-2d-5p	sja-miR-190-5p
		sja-miR-3482-5p		sja-miR-133	sja-miR-36-3p
		sja-miR-133		sja-miR-8-3p	sja-miR-10-5p
				sja-miR-2a-5p	sja-miR-2d-3p
				sja-miR-190-5p	sja-miR-3479-3p
				sja-miR-2b-5p	sja-bantam
				sja-miR-7-3p	sja-miR-8-3p
				sja-miR-2162-5p	sja-miR-2b-5p
				sja-miR-10-5p	sja-miR-2c-3p
				sja-miR-125b	sja-miR-7-5p
				sja-miR-125a	sja-miR-125b
					sja-miR-2c-5p
